# Supplementary material for: Protein quantitative trait locus study in obesity during weight-loss identifies a leptin regulator
Source: Nat Commun. 2017 Dec 12;8:2084. doi: 10.1038/s41467-017-02182-z (PMC5727191; doi:10.1038/s41467-017-02182-z)
Supplement: Supplementary file 4 — Supplementary Data 1 [file 41467_2017_2182_MOESM4_ESM.xlsx]

## Sheet: Supplementary Data 1
Supplementary Data 1. Statistical test results for the association of protein expression with BMI at baseline
Protein	Gene	Coefficient	SE	Pvalue	Corrected Pvalue
Leptin	LEP	4.7645	0.3265	3.2e-40	3.6e-37
C5a	C5	3.7395	0.348	2.7e-24	1.5e-21
CRP	CRP	2.0492	0.2236	1.4e-18	5.4e-16
C1s	C1S	10.0632	1.1034	2.1e-18	5.8e-16
IGFBP-1	IGFBP1	-2.065	0.2321	1.2e-17	2.6e-15
Antithrombin III	SERPINC1	-11.9481	1.3627	3.1e-17	5.9e-15
TNF sR-I	TNFRSF1A	7.7054	0.8964	1.2e-16	1.7e-14
UNC5H4	UNC5D	-4.7371	0.5513	1.2e-16	1.7e-14
NCAM-120	NCAM1	-5.4511	0.6947	2.8e-14	3.5e-12
Factor H	CFH	10.5667	1.3588	4.6e-14	5.2e-12
Kallistatin	SERPINA4	-7.7523	1.0305	2.6e-13	2.7e-11
IL-1 sRI	IL1R1	-3.7364	0.5016	4.4e-13	4.1e-11
Angiopoietin-2	ANGPT2	3.766	0.5764	1.7e-10	1.4e-08
contactin-1	CNTN1	-5.4904	0.8436	1.9e-10	1.5e-08
TIG2	RARRES2	5.4772	0.8422	2e-10	1.5e-08
TrkC	NTRK3	-3.9103	0.6033	2.2e-10	1.6e-08
CHL1	CHL1	-4.631	0.7307	5.3e-10	3.5e-08
Factor B	CFB	6.4796	1.0519	1.5e-09	9.6e-08
FSTL3	FSTL3	5.2252	0.8514	1.8e-09	1e-07
Coagulation Factor IX	F9	6.6506	1.1014	3.1e-09	1.8e-07
TNF sR-II	TNFRSF1B	4.5526	0.7584	3.8e-09	2e-07
LRP8	LRP8	-4.2432	0.709	4.2e-09	2.2e-07
Cathepsin H	CTSH	7.6193	1.2773	4.7e-09	2.3e-07
LSAMP	LSAMP	-5.4312	0.921	7e-09	3.3e-07
SHBG	SHBG	-1.6792	0.2854	7.5e-09	3.4e-07
MIA	MIA	-4.0071	0.6878	1e-08	4.5e-07
PAI-1	SERPINE1	1.4988	0.2595	1.4e-08	5.8e-07
Coagulation Factor IXab	F9	5.9585	1.048	2.3e-08	9.1e-07
Nr-CAM	NRCAM	-2.966	0.5274	3.2e-08	1.2e-06
Glypican 3	GPC3	-2.5112	0.4528	4.8e-08	1.8e-06
WFKN2	WFIKKN2	-3.0718	0.5544	5e-08	1.8e-06
CCL28	CCL28	-2.4999	0.4586	8e-08	2.8e-06
DKK3	DKK3	-4.9075	0.9014	8.3e-08	2.8e-06
NPS-PLA2	PLA2G2A	2.2471	0.4164	1.1e-07	3.5e-06
a2-Macroglobulin	A2M	-2.821	0.5266	1.3e-07	4.2e-06
IGFBP-5	IGFBP5	-4.8775	0.9201	1.8e-07	5.5e-06
PGCB	BCAN	-2.5521	0.4831	1.9e-07	5.9e-06
MDC	CCL22	2.5737	0.4928	2.6e-07	7.8e-06
Cystatin M	CST6	-2.6635	0.5115	2.8e-07	8e-06
URB	CCDC80	4.3008	0.8252	2.8e-07	8e-06
GFRa-1	GFRA1	3.1233	0.6144	5.3e-07	1.5e-05
MMP-2	MMP2	-3.9757	0.7828	5.4e-07	1.5e-05
Trypsin	PRSS1	-2.5196	0.4966	5.6e-07	1.5e-05
RGM-C	HFE2	-3.6769	0.7465	1.2e-06	3e-05
C3b	C3	0.9839	0.2008	1.3e-06	3.2e-05
TIMP-2	TIMP2	-4.2056	0.8577	1.3e-06	3.2e-05
Hemoglobin	HBA1 HBB	-1.0753	0.221	1.5e-06	3.7e-05
IGFBP-2	IGFBP2	-2.0698	0.4301	2e-06	4.7e-05
kallikrein 13	KLK13	-4.7364	0.9866	2.1e-06	4.9e-05
SLIK5	SLITRK5	-2.6383	0.5533	2.5e-06	5.6e-05
TSP2	THBS2	2.1186	0.4453	2.6e-06	5.7e-05
Growth hormone receptor	GHR	2.6028	0.5543	3.5e-06	7.5e-05
SAP	APCS	4.1785	0.894	3.8e-06	8.2e-05
kallikrein 5	KLK5	3.2856	0.7088	4.6e-06	9.6e-05
Transferrin	TF	-4.0599	0.8835	5.5e-06	0.00011
NRX1B	NRXN1	-2.9572	0.6487	6.5e-06	0.00013
Eotaxin	CCL11	-2.2651	0.4995	7.3e-06	0.00014
RET	RET	1.5761	0.35	8.4e-06	0.00016
OMD	OMD	-2.034	0.4535	9.1e-06	0.00017
Cathepsin V	CTSL2	-2.0939	0.4724	1.2e-05	0.00021
CATZ	CTSZ	2.8865	0.6495	1.1e-05	0.00021
FAM107B	FAM107B	2.084	0.471	1.2e-05	0.00021
IGFBP-3	IGFBP3	-3.3019	0.7452	1.2e-05	0.00021
Apo B	APOB	-1.4544	0.3337	1.6e-05	0.00028
EMAP-2	AIMP1	-3.5572	0.8389	2.7e-05	0.00047
a1-Antichymotrypsin	SERPINA3	-4.9693	1.1857	3.3e-05	0.00056
Calpastatin	CAST	-2.6091	0.6276	3.8e-05	0.00064
IDS	IDS	-1.7469	0.4217	4.1e-05	0.00067
NKp44	NCR2	3.4141	0.828	4.4e-05	0.00072
RGMB	RGMB	-4.2221	1.0345	5.2e-05	0.00085
SCF sR	KIT	-2.2413	0.5499	5.4e-05	0.00085
WIF-1	WIF1	-3.0213	0.7436	5.7e-05	0.00089
bFGF-R	FGFR1	-3.6447	0.9066	6.7e-05	0.001
Haptoglobin Mixed Type	HP	1.0929	0.2724	7e-05	0.001
phosphoglycerate kinase 1	PGK1	-2.0828	0.5181	6.7e-05	0.001
Endocan	ESM1	-2.337	0.5855	7.6e-05	0.0011
ERBB1	EGFR	-3.7833	0.9472	7.5e-05	0.0011
Sonic Hedgehog	SHH	-1.5861	0.3964	7.3e-05	0.0011
Notch 1	NOTCH1	-5.2848	1.3312	8.3e-05	0.0012
Contactin-5	CNTN5	-2.8201	0.7172	9.7e-05	0.0013
IDE	IDE	-1.729	0.4394	9.6e-05	0.0013
C7	C7	-3.0066	0.7722	0.00011	0.0015
Notch-3	NOTCH3	-3.1558	0.8109	0.00011	0.0015
Prothrombin	F2	-4.2689	1.0964	0.00011	0.0015
Nogo Receptor	RTN4R	2.7202	0.706	0.00013	0.0017
TFPI	TFPI	2.6369	0.6842	0.00013	0.0017
IL-16	IL16	2.5753	0.6795	0.00017	0.0022
IGF-I	IGF1	-3.0649	0.8142	0.00019	0.0024
CRDL1	CHRDL1	-2.8799	0.7704	0.00021	0.0026
Cytochrome c	CYCS	-2.2589	0.6051	0.00021	0.0026
H6ST1	HS6ST1	3.1192	0.8343	0.00021	0.0026
LD78-beta	CCL3L1	2.565	0.6847	0.0002	0.0026
tPA	PLAT	1.9314	0.5189	0.00022	0.0027
GDF-11	GDF11	-2.7554	0.7447	0.00024	0.0029
HPLN1	HAPLN1	-1.9978	0.5408	0.00025	0.0029
LCMT1	LCMT1	-3.1533	0.8554	0.00025	0.003
LBP	LBP	1.802	0.4905	0.00027	0.0031
sCD163	CD163	1.9259	0.524	0.00026	0.0031
TSG-6	TNFAIP6	-1.7455	0.4761	0.00027	0.0031
ATS15	ADAMTS15	2.491	0.6849	0.00031	0.0035
CYTT	CST2	-1.2221	0.3387	0.00034	0.0038
IL-1 R AcP	IL1RAP	-1.7494	0.4845	0.00034	0.0038
Dkk-4	DKK4	-1.8101	0.5048	0.00037	0.0041
MP2K2	MAP2K2	1.9381	0.5445	0.00041	0.0044
PUR8	ADSL	-1.0127	0.2856	0.00043	0.0046
Adiponectin	ADIPOQ	-1.488	0.422	0.00046	0.0048
BMP-7	BMP7	-1.862	0.528	0.00046	0.0048
Heparin cofactor II	SERPIND1	2.9439	0.8351	0.00046	0.0048
LG3BP	LGALS3BP	1.5974	0.4524	0.00045	0.0048
a2-Antiplasmin	SERPINF2	-4.8747	1.3982	0.00053	0.0054
ECM1	ECM1	-2.4221	0.695	0.00054	0.0054
PAFAH	PLA2G7	-2.4695	0.7088	0.00054	0.0054
ATS13	ADAMTS13	-2.1864	0.6292	0.00056	0.0056
Macrophage mannose receptor	MRC1	2.5999	0.7487	0.00056	0.0056
JNK2	MAPK9	-2.2897	0.6612	0.00058	0.0057
NRX3B	NRXN3	-3.0611	0.8935	0.00066	0.0065
40S ribosomal protein SA	RPSA	-2.2118	0.6504	0.00073	0.007
Kallikrein 7	KLK7	-1.8775	0.5522	0.00073	0.007
Albumin	ALB	-3.1663	0.9372	0.00079	0.0075
Insulin	INS	1.3276	0.3936	0.0008	0.0076
Apo A-I	APOA1	-2.7594	0.8212	0.00084	0.0078
Proteinase-3	PRTN3	1.6568	0.494	0.00086	0.008
Factor I	CFI	4.5463	1.3685	0.00096	0.0088
b2-Microglobulin	B2M	2.8249	0.8586	0.0011	0.0095
Ficolin-3	FCN3	2.0473	0.6215	0.0011	0.0095
IgM	IGHM IGJ IGK@ IGL@	-1.0713	0.3255	0.0011	0.0095
IL-7	IL7	1.8816	0.5713	0.0011	0.0095
Met	MET	-2.6282	0.7975	0.0011	0.0095
kallikrein 8	KLK8	-1.9415	0.5922	0.0011	0.0098
Integrin aVb5	ITGAV ITGB5	-1.2984	0.4018	0.0013	0.011
KIRR3	KIRREL3	3.0775	0.9534	0.0013	0.011
PARC	CCL18	1.3627	0.4233	0.0014	0.012
TECK	CCL25	0.9315	0.29	0.0014	0.012
sICAM-5	ICAM5	-1.7916	0.5655	0.0016	0.014
Aggrecan	ACAN	-1.9257	0.6194	0.002	0.016
GIB	PLA2G1B	-1.8265	0.5874	0.002	0.016
Thyroglobulin	TG	1.4086	0.4528	0.002	0.016
Gelsolin	GSN	-3.1518	1.0179	0.0021	0.017
BGN	BGN	-1.8194	0.592	0.0022	0.018
BMPR1A	BMPR1A	-1.5137	0.4913	0.0022	0.018
Carbonic anhydrase 6	CA6	-0.8559	0.2781	0.0022	0.018
Carbonic anhydrase I	CA1	-0.8927	0.2894	0.0022	0.018
kallikrein 12	KLK12	-1.4671	0.479	0.0023	0.018
Myeloperoxidase	MPO	1.5267	0.4992	0.0023	0.018
Nectin-like protein 1	CADM3	-1.589	0.5171	0.0022	0.018
Persephin	PSPN	1.865	0.609	0.0023	0.018
STX1a	STX1A	2.064	0.6781	0.0025	0.019
TGF-b3	TGFB3	2.7099	0.889	0.0024	0.019
Activin RIB	ACVR1B	1.8825	0.6237	0.0027	0.02
6-Phosphogluconate dehydrogenase	PGD	-0.6474	0.2149	0.0027	0.021
ARMEL	CDNF	-1.9382	0.6455	0.0028	0.021
Aminoacylase-1	ACY1	0.8296	0.2797	0.0032	0.023
FGF-19	FGF19	-0.8076	0.2722	0.0032	0.023
CLM6	CD300C	1.853	0.6265	0.0033	0.024
HCC-4	CCL16	1.1776	0.3991	0.0033	0.024
MATN2	MATN2	-2.9826	1.0099	0.0033	0.024
Neurotrophin-3	NTF3	-1.9228	0.6531	0.0034	0.024
Nidogen	NID1	-2.2374	0.7585	0.0033	0.024
PCI	SERPINA5	-2.6416	0.8919	0.0032	0.024
BCMA	TNFRSF17	-2.0653	0.7036	0.0035	0.025
C2	C2	2.7861	0.9537	0.0036	0.025
CNTFR alpha	CNTFR	-1.6917	0.578	0.0036	0.025
Enterokinase	PRSS7	1.7776	0.6084	0.0036	0.025
FGF-20	FGF20	-2.2984	0.7931	0.0039	0.027
IL-20 Ra	IL20RA	-1.5752	0.5432	0.0039	0.027
RBP	RBP4	-1.9856	0.6839	0.0039	0.027
b-ECGF	FGF1	1.8592	0.651	0.0045	0.03
MMP-16	MMP16	-1.5103	0.5293	0.0045	0.03
CYTN	CST1	-1.0245	0.3615	0.0048	0.032
resistin	RETN	1.6376	0.5778	0.0048	0.032
Cyclin B1	CCNB1	0.9977	0.3545	0.0051	0.033
Lymphotoxin a2/b1	LTA LTB	-2.0973	0.7438	0.005	0.033
Phosphoglycerate mutase 1	PGAM1	0.3663	0.1304	0.0052	0.034
BNP-32	NPPB	1.0792	0.3856	0.0053	0.035
IGF-I sR	IGF1R	-1.8552	0.665	0.0055	0.035
MIP-1a	CCL3	1.2048	0.4315	0.0054	0.035
TLR2	TLR2	-1.9512	0.6989	0.0054	0.035
FCN2	FCN2	1.2079	0.4352	0.0057	0.036
Cripto	TDGF1	2.1259	0.7701	0.006	0.038
SAA	SAA1	0.3616	0.1313	0.0061	0.038
CFC1	CFC1	-2.3631	0.86	0.0062	0.039
ROR1	ROR1	-2.1058	0.7658	0.0062	0.039
Coactosin-like protein	COTL1	-1.6008	0.5885	0.0068	0.042
Ferritin	FTH1 FTL	-0.6423	0.2364	0.0068	0.042
ILT-4	LILRB2	1.8045	0.6644	0.0068	0.042
sE-Selectin	SELE	1.1111	0.4089	0.0068	0.042
HAI-1	SPINT1	-1.346	0.5004	0.0074	0.044
Stanniocalcin-1	STC1	1.9357	0.7175	0.0072	0.044
ACTH	POMC	1.0336	0.387	0.0078	0.046
IL-17B R	IL17RB	-0.7789	0.2908	0.0076	0.046
PSD7	PSMD7	-1.8294	0.684	0.0077	0.046
PERL	LPO	-1.0935	0.4117	0.0082	0.048
Cathepsin S	CTSS	2.0026	0.7628	0.0089	0.052
C3a	C3	0.7335	0.281	0.0093	0.054
Moesin	MSN	-1.0457	0.4016	0.0095	0.055
BSSP4	PRSS22	-1.7167	0.6639	0.01	0.057
CRIS3	CRISP3	1.4265	0.5516	0.01	0.057
Mn SOD	SOD2	-1.7914	0.6945	0.01	0.058
calgranulin B	S100A9	0.9384	0.3649	0.01	0.059
PDE7A	PDE7A	1.1227	0.4399	0.011	0.062
EphA5	EPHA5	-1.147	0.4551	0.012	0.068
ALCAM	ALCAM	2.3988	0.9574	0.013	0.07
ICOS	ICOS	1.573	0.6297	0.013	0.071
6Ckine	CCL21	1.4856	0.5962	0.013	0.072
Discoidin domain receptor 2	DDR2	-2.3886	0.9598	0.013	0.073
Esterase D	ESD	-0.8597	0.3466	0.013	0.074
CD109	CD109	-1.3452	0.5468	0.014	0.077
DMP1	DMP1	1.2528	0.509	0.014	0.077
MBL	MBL2	-0.6093	0.2486	0.015	0.078
Siglec-7	SIGLEC7	1.7981	0.7328	0.014	0.078
Sialoadhesin	SIGLEC1	1.3228	0.5417	0.015	0.08
HPV E7 Type 16	Human-virus	1.7399	0.7138	0.015	0.081
Tropomyosin 1 alpha chain	TPM1	0.8891	0.3668	0.016	0.083
B7	CD80	1.3504	0.5585	0.016	0.084
ERBB3	ERBB3	-2.3619	0.9861	0.017	0.089
BCAM	BCAM	-1.4956	0.6266	0.017	0.09
HVEM	TNFRSF14	1.1661	0.4886	0.017	0.09
Kallikrein 11	KLK11	-1.1607	0.4871	0.018	0.091
HDGR2	HDGFRP2	1.7521	0.7369	0.018	0.092
sTie-2	TEK	-2.0474	0.8626	0.018	0.092
C5b 6 Complex	C5 C6	2.8506	1.2074	0.019	0.095
IgG	IGHG1 IGHG2 IGHG3 IGHG4 IGK@ IGL@	-1.9152	0.8127	0.019	0.096
CDK2/cyclin A	CDK2 CCNA2	1.9231	0.8183	0.019	0.097
IL-17F	IL17F	1.8823	0.8005	0.019	0.097
Catalase	CAT	-0.7687	0.3282	0.02	0.098
CBX5	CBX5	1.739	0.7503	0.021	0.1
GOT1	GOT1	-1.441	0.6174	0.02	0.1
IL-17E	IL25	1.1248	0.4829	0.02	0.1
C1QBP	C1QBP	-2.2567	0.9886	0.023	0.11
CD27	CD27	-1.8903	0.8189	0.021	0.11
CHST2	CHST2	1.0079	0.4439	0.024	0.11
DERM	DPT	1.7599	0.7705	0.023	0.11
GPC5	GPC5	-0.9798	0.4265	0.022	0.11
NSF1C	NSFL1C	-0.7666	0.3336	0.022	0.11
RELT	RELT	1.662	0.7223	0.022	0.11
sTie-1	TIE1	1.7353	0.7518	0.021	0.11
E41P	EPB41	-0.6694	0.2964	0.024	0.12
GM-CSF	CSF2	-0.9689	0.4332	0.026	0.12
JAG1	JAG1	-2.6031	1.1701	0.027	0.12
OPG	TNFRSF11B	-1.3554	0.6021	0.025	0.12
sL-Selectin	SELL	-1.638	0.7345	0.026	0.12
BMP-1	BMP1	1.5096	0.6798	0.027	0.13
Fas ligand soluble	FASLG	-0.8486	0.3831	0.027	0.13
Granulysin	GNLY	1.0121	0.4586	0.028	0.13
pTEN	PTEN	0.7269	0.3302	0.028	0.13
Activin A	INHBA	1.1091	0.5126	0.031	0.14
BFL1	BCL2A1	-1.752	0.8029	0.03	0.14
CYTF	CST7	0.741	0.3438	0.032	0.14
JAK2	JAK2	1.8327	0.8484	0.031	0.14
OX2G	CD200	-1.3247	0.609	0.03	0.14
PAK3	PAK3	-1.1544	0.5321	0.031	0.14
BMP-14	GDF5	-1.4769	0.6994	0.035	0.15
CONA1	COL23A1	0.7955	0.3773	0.036	0.15
Dynactin subunit 2	DCTN2	-1.1421	0.5418	0.036	0.15
iC3b	C3	1.0384	0.4861	0.033	0.15
IL-17 RC	IL17RC	0.7754	0.3665	0.035	0.15
MDM2	MDM2	1.2312	0.5792	0.034	0.15
PBEF	NAMPT	0.8937	0.4193	0.034	0.15
RAD51	RAD51	-1.2286	0.5791	0.034	0.15
Survivin	BIRC5	1.6237	0.7617	0.034	0.15
AMHR2	AMHR2	-1.6796	0.8048	0.037	0.16
BDNF	BDNF	0.9022	0.4311	0.037	0.16
BMP-6	BMP6	-0.9852	0.4697	0.036	0.16
C9	C9	1.372	0.6528	0.036	0.16
CDK1/cyclin B	CDC2 CCNB1	1.692	0.8046	0.036	0.16
FCN1	FCN1	-1.2024	0.5765	0.038	0.16
GDF2	GDF2	-1.2257	0.5857	0.037	0.16
gp130 soluble	IL6ST	-2.4856	1.1958	0.038	0.16
kallikrein 14	KLK14	1.4271	0.6839	0.037	0.16
LGMN	LGMN	1.8657	0.889	0.036	0.16
LRRT3	LRRTM3	0.8425	0.4054	0.038	0.16
Periostin	POSTN	-1.2165	0.5834	0.038	0.16
sICAM-3	ICAM3	1.8028	0.8598	0.037	0.16
SOD	SOD1	-1.0796	0.5183	0.038	0.16
BAFF Receptor	TNFRSF13C	-0.9693	0.4776	0.043	0.17
C3	C3	0.7863	0.3886	0.044	0.17
CTACK	CCL27	-1.6538	0.8059	0.041	0.17
DPP2	DPP7	-1.1257	0.5548	0.043	0.17
IL-6	IL6	0.7569	0.3692	0.041	0.17
Myokinase human	AK1	-0.6043	0.2996	0.044	0.17
Peroxiredoxin-6	PRDX6	-0.6882	0.3404	0.044	0.17
Protein S	PROS1	2.0698	1.0198	0.043	0.17
SDF-1	CXCL12	-1.7544	0.8631	0.043	0.17
sRAGE	AGER	-0.7971	0.3921	0.043	0.17
TNFSF15	TNFSF15	1.3337	0.6567	0.043	0.17
TSH	CGA TSHB	0.6573	0.3209	0.041	0.17
ASAHL	NAAA	-0.6514	0.3262	0.046	0.18
FABP	FABP3	0.7987	0.4014	0.047	0.18
HCC-1	CCL14	1.045	0.5226	0.046	0.18
IL-17	IL17A	1.2226	0.6108	0.046	0.18
Livin B	BIRC7	0.9565	0.4811	0.047	0.18
MMP-8	MMP8	-1.047	0.5227	0.046	0.18
paraoxonase 1	PON1	1.1503	0.58	0.048	0.18
PKC-D	PRKCD	1.7452	0.8674	0.045	0.18
Properdin	CFP	1.804	0.9004	0.046	0.18
a2-HS-Glycoprotein	AHSG	-2.3528	1.2019	0.051	0.19
Cathepsin A	CTSA	0.8003	0.4122	0.053	0.19
dopa decarboxylase	DDC	-1.8156	0.9248	0.05	0.19
FGF-4	FGF4	1.306	0.6643	0.05	0.19
gpIIbIIIa	ITGA2B ITGB3	0.4259	0.2201	0.054	0.19
HCK	HCK	0.9361	0.4776	0.051	0.19
IGFBP-4	IGFBP4	1.6038	0.82	0.051	0.19
IMDH2	IMPDH2	-1.237	0.6388	0.053	0.19
Lipocalin 2	LCN2	0.8219	0.4162	0.049	0.19
MFGM	MFGE8	-0.6319	0.3243	0.052	0.19
MICB	MICB	0.6773	0.3437	0.049	0.19
NRP1	NRP1	-1.6228	0.8309	0.051	0.19
Plasmin	PLG	1.4168	0.7296	0.053	0.19
Protein C	PROC	-2.0036	1.0336	0.053	0.19
PTN	PTN	-1.2056	0.6155	0.051	0.19
Cystatin C	CST3	1.9874	1.0308	0.054	0.2
IL-18 Ra	IL18R1	1.0987	0.5713	0.055	0.2
NET4	NTN4	1.3263	0.6907	0.055	0.2
BGH3	TGFBI	1.4535	0.7627	0.057	0.21
IL-12 Rb1	IL12RB1	1.1405	0.6	0.058	0.21
VEGF121	VEGFA	0.709	0.3744	0.059	0.21
CXCL16 soluble	CXCL16	1.6555	0.8844	0.062	0.22
EDA	EDA	-1.2819	0.6926	0.065	0.22
IMB1	KPNB1	-0.5243	0.2826	0.064	0.22
LRRT1	LRRTM1	0.8999	0.4808	0.062	0.22
LY86	LY86	-1.5453	0.8301	0.063	0.22
MMP-17	MMP17	1.5075	0.8074	0.063	0.22
NAGK	NAGK	-0.994	0.5298	0.061	0.22
OCAD1	OCIAD1	-1.0248	0.5513	0.064	0.22
PYY	PYY	-0.9289	0.5002	0.064	0.22
TCPTP	PTPN2	0.9842	0.5301	0.064	0.22
TGF-b R III	TGFBR3	-1.7085	0.9087	0.061	0.22
ERBB4	ERBB4	1.1641	0.6362	0.068	0.23
G-CSF	CSF3	0.5775	0.3132	0.066	0.23
sLeptin R	LEPR	-0.4758	0.2587	0.066	0.23
Carbonic Anhydrase IV	CA4	-1.3852	0.7608	0.069	0.24
Tenascin	TNC	-0.9561	0.5255	0.069	0.24
TSP4	THBS4	1.27	0.7037	0.072	0.24
b-Endorphin	POMC	-0.8771	0.4886	0.073	0.25
EphB6	EPHB6	-1.9306	1.0775	0.074	0.25
Fractalkine/CX3CL-1	CX3CL1	-0.7225	0.4054	0.075	0.25
KLRF1	KLRF1	1.028	0.5721	0.073	0.25
PPase	PPA1	-0.6838	0.3839	0.076	0.25
RTN4	RTN4	-1.3521	0.7562	0.074	0.25
TS	TYMS	-0.661	0.3695	0.074	0.25
BSP	IBSP	-0.7575	0.4323	0.08	0.26
IL-12	IL12A IL12B	1.0495	0.5944	0.078	0.26
KI3S1	KIR3DS1	0.5861	0.3308	0.077	0.26
LRIG3	LRIG3	-1.4122	0.7993	0.078	0.26
SIRT2	SIRT2	-0.6286	0.3568	0.079	0.26
C1-Esterase Inhibitor	SERPING1	-1.0729	0.6229	0.086	0.27
Ephrin-A4	EFNA4	1.3514	0.778	0.083	0.27
Ephrin-B3	EFNB3	0.9541	0.5464	0.081	0.27
IL-20	IL20	1.0008	0.5761	0.083	0.27
Lymphotactin	XCL1	1.3054	0.7511	0.083	0.27
Mesothelin	MSLN	-0.4513	0.2613	0.085	0.27
PCSK7	PCSK7	0.7898	0.4531	0.082	0.27
PGRP-S	PGLYRP1	0.3567	0.207	0.086	0.27
PSA1	PSMA1	-1.0165	0.5854	0.083	0.27
Thrombin	F2	-0.6547	0.3786	0.084	0.27
Calcineurin B a	PPP3R1	1.0985	0.6403	0.087	0.28
LCK	LCK	0.8356	0.4881	0.088	0.28
TNFSF18	TNFSF18	-1.4207	0.8287	0.087	0.28
Apo E2	APOE	-1.0977	0.6579	0.096	0.29
BLC	CXCL13	-0.6653	0.3953	0.093	0.29
ENTP3	ENTPD3	1.2134	0.7199	0.093	0.29
EPHA3	EPHA3	0.6393	0.383	0.096	0.29
FCGR1	FCGR1A	-0.5358	0.3194	0.094	0.29
FCRL3	FCRL3	-0.8901	0.5298	0.094	0.29
IL-1 R4	IL1RL1	-0.6374	0.3776	0.092	0.29
IL-2	IL2	1.0124	0.5973	0.091	0.29
IL-23	IL12B IL23A	0.8228	0.4938	0.096	0.29
MATN3	MATN3	1.0733	0.6395	0.094	0.29
PFD5	PFDN5	-0.857	0.5123	0.095	0.29
VCAM-1	VCAM1	1.1115	0.6631	0.094	0.29
vWF	VWF	0.4288	0.2532	0.091	0.29
ATS1	ADAMTS1	0.529	0.3204	0.099	0.3
CLC7A	CLEC7A	-0.9435	0.5723	0.1	0.3
FGF-17	FGF17	1.6611	1.0032	0.098	0.3
IFN-lambda 1	IL29	0.6901	0.4202	0.1	0.3
NCAM-L1	L1CAM	-1.1063	0.669	0.099	0.3
P-Selectin	SELP	0.8358	0.504	0.098	0.3
SGTA	SGTA	-0.4842	0.2932	0.099	0.3
CYTD	CST5	-0.5264	0.3248	0.11	0.31
IL-1F7	IL1F7	0.7956	0.4913	0.11	0.31
LEAP-1	HAMP	0.2872	0.176	0.1	0.31
TCCR	IL27RA	0.9676	0.5947	0.1	0.31
AIF1	AIF1	0.9584	0.602	0.11	0.32
Apo D	APOD	1.3289	0.8258	0.11	0.32
Desmoglein-2	DSG2	-1.117	0.6974	0.11	0.32
DLL1	DLL1	1.2345	0.768	0.11	0.32
FUT5	FUT5	0.6725	0.4164	0.11	0.32
Integrin a1b1	ITGA1 ITGB1	0.6111	0.3798	0.11	0.32
IP-10	CXCL10	0.6406	0.4004	0.11	0.32
LKHA4	LTA4H	-0.6212	0.3879	0.11	0.32
Peroxiredoxin-1	PRDX1	-0.4925	0.3089	0.11	0.32
PGP9.5	UCHL1	-0.5446	0.3395	0.11	0.32
CNTF	CNTF	1.3664	0.8694	0.12	0.33
HTRA2	HTRA2	-1.0104	0.6406	0.12	0.33
PSME3	PSME3	0.5723	0.3614	0.11	0.33
HIV-2 Rev	Human-virus	1.1077	0.7138	0.12	0.34
PECAM-1	PECAM1	1.6978	1.0882	0.12	0.34
RS7	RPS7	0.6897	0.4426	0.12	0.34
Endoglin	ENG	-0.9713	0.629	0.12	0.35
PTH	PTH	0.6852	0.4431	0.12	0.35
Testican-2	SPOCK2	-1.1855	0.7657	0.12	0.35
C5	C5	1.6986	1.118	0.13	0.36
IL-5	IL5	1.0322	0.6782	0.13	0.36
MIP-3a	CCL20	0.5473	0.3579	0.13	0.36
RPS6KA3	RPS6KA3	-0.4508	0.2961	0.13	0.36
TIMD3	HAVCR2	0.8145	0.5334	0.13	0.36
CD23	FCER2	0.7495	0.4981	0.13	0.37
CHK1	CHEK1	0.9178	0.6118	0.13	0.37
ERAB	HSD17B10	0.4031	0.2675	0.13	0.37
FGF23	FGF23	0.4992	0.3352	0.14	0.37
GIIE	PLA2G2E	0.7336	0.4933	0.14	0.37
JAM-B	JAM2	-1.5399	1.0313	0.14	0.37
Mammaglobin 2	SCGB2A1	-1.3334	0.8922	0.14	0.37
MRC2	MRC2	-1.2282	0.8243	0.14	0.37
PD-L2	PDCD1LG2	-1.13	0.7547	0.13	0.37
PSA-ACT	KLK3 SERPINA3	-1.0989	0.731	0.13	0.37
RGMA	RGMA	-0.8196	0.552	0.14	0.37
BMX	BMX	-0.7426	0.5016	0.14	0.38
KPCI	PRKCI	-0.5036	0.3417	0.14	0.38
P-Cadherin	CDH3	1.3241	0.899	0.14	0.38
PSME1	PSME1	-0.5548	0.3747	0.14	0.38
STAB2	STAB2	1.2786	0.8705	0.14	0.38
BST1	BST1	0.3813	0.2635	0.15	0.39
C3d	C3	0.5176	0.3574	0.15	0.39
DcR3	TNFRSF6B	0.6187	0.4267	0.15	0.39
FGF7	FGF7	-0.8217	0.5691	0.15	0.39
Fibronectin	FN1	0.4884	0.3386	0.15	0.39
GP1BA	GP1BA	-1.1488	0.7974	0.15	0.39
IL-15 Ra	IL15RA	0.8866	0.6118	0.15	0.39
IL-34	IL34	1.1042	0.7607	0.15	0.39
Spondin-1	SPON1	-1.0704	0.7437	0.15	0.39
B7-H1	CD274	0.4358	0.3062	0.16	0.4
Cardiotrophin-1	CTF1	0.9953	0.6985	0.15	0.4
CTLA-4	CTLA4	0.5955	0.4212	0.16	0.4
discoidin domain receptor 1	DDR1	0.9175	0.6407	0.15	0.4
Endostatin	COL18A1	-1.2707	0.8873	0.15	0.4
MATK	MATK	0.5801	0.4105	0.16	0.4
MEPE	MEPE	0.6555	0.4638	0.16	0.4
NLGNX	NLGN4X	-0.6368	0.4438	0.15	0.4
PDGF Rb	PDGFRB	-0.3817	0.2672	0.15	0.4
PlGF	PGF	0.6139	0.4298	0.15	0.4
SET	SET	1.4698	1.0393	0.16	0.4
IFN-aA	IFNA2	1.5894	1.1383	0.16	0.41
IL-13	IL13	0.5183	0.3698	0.16	0.41
NID2	NID2	-1.1327	0.8095	0.16	0.41
PCNA	PCNA	0.9126	0.6548	0.16	0.41
SLPI	SLPI	-1.2618	0.8959	0.16	0.41
CKAP2	CKAP2	-1.177	0.8469	0.17	0.42
IGFBP-6	IGFBP6	-1.232	0.8866	0.17	0.42
IL-11	IL11	0.5771	0.4157	0.17	0.42
ITI heavy chain H4	ITIH4	1.3628	0.9867	0.17	0.42
SORC2	SORCS2	0.2432	0.1757	0.17	0.42
WISP-1	WISP1	0.6827	0.4951	0.17	0.42
Fibrinogen	FGA FGB FGG	-1.1665	0.8618	0.18	0.43
GRN	GRN	1.3176	0.9678	0.17	0.43
IGFBP-7	IGFBP7	1.2793	0.942	0.18	0.43
IL-5 Ra	IL5RA	0.5427	0.398	0.17	0.43
JAM-C	JAM3	-0.4523	0.3322	0.17	0.43
Prolactin Receptor	PRLR	-0.7256	0.5351	0.18	0.43
sFRP-3	FRZB	-1.1379	0.8304	0.17	0.43
CAMK1D	CAMK1D	0.744	0.5614	0.19	0.44
DC-SIGNR	CLEC4M	1.3856	1.0354	0.18	0.44
FGFR4	FGFR4	-0.355	0.2669	0.18	0.44
FN1.3	FN1	0.5114	0.3841	0.18	0.44
GFRa-2	GFRA2	1.0673	0.7972	0.18	0.44
HDAC8	HDAC8	-1.0864	0.8137	0.18	0.44
M-CSF R	CSF1R	0.8419	0.6293	0.18	0.44
PLK-1	PLK1	0.5761	0.4342	0.19	0.44
PLPP	PDXP	-0.3933	0.2919	0.18	0.44
SIG14	SIGLEC14	0.291	0.216	0.18	0.44
SPHK2	SPHK2	0.8538	0.642	0.18	0.44
STK16	STK16	0.9575	0.7126	0.18	0.44
Artemin	ARTN	0.5279	0.4009	0.19	0.45
Collectin Kidney 1	COLEC11	0.5301	0.4058	0.19	0.45
Glutamate carboxypeptidase	CNDP2	0.783	0.5922	0.19	0.45
Kininogen HMW	KNG1	0.6372	0.4842	0.19	0.45
UB2L3	UBE2L3	-0.4074	0.3087	0.19	0.45
AN32B	ANP32B	0.7823	0.606	0.2	0.46
BCL2-like 1 protein	BCL2L1	-0.7156	0.549	0.19	0.46
HRG	HRG	0.7671	0.5921	0.2	0.46
IDUA	IDUA	0.6175	0.4764	0.2	0.46
RSK-like protein kinase	RPS6KA5	-0.479	0.3685	0.19	0.46
b-NGF	NGF	0.4263	0.336	0.21	0.47
LDH-H 1	LDHB	-0.6907	0.5445	0.21	0.47
LY9	LY9	-0.6556	0.5117	0.2	0.47
NKp30	NCR3	0.9339	0.7279	0.2	0.47
Semaphorin 3E	SEMA3E	-0.4685	0.3665	0.2	0.47
transcription factor MLR1 isoform CRA_b	LCORL	0.8092	0.6363	0.2	0.47
AREG	AREG	-0.352	0.2819	0.21	0.48
FCAR	FCAR	0.6224	0.4936	0.21	0.48
GNS	GNS	0.553	0.4417	0.21	0.48
OBCAM	OPCML	1.0716	0.8592	0.21	0.48
PAFAH beta subunit	PAFAH1B2	-0.4701	0.3758	0.21	0.48
PDE4D	PDE4D	0.8075	0.642	0.21	0.48
TXD12	TXNDC12	-0.7457	0.5899	0.21	0.48
ULBP-3	ULBP3	-0.4524	0.3576	0.21	0.48
bFGF	FGF2	-0.1871	0.1511	0.22	0.49
CRTAM	CRTAM	-0.3996	0.3259	0.22	0.49
FABPE	FABP5	0.608	0.4974	0.22	0.49
GRB2-related adapter protein 2	GRAP2	-0.5673	0.4639	0.22	0.49
MAPK5	MAPKAPK5	-0.3584	0.29	0.22	0.49
MCP-2	CCL8	0.8696	0.7033	0.22	0.49
MIP-3b	CCL19	0.381	0.3068	0.21	0.49
SMAC	DIABLO	-0.4704	0.3778	0.21	0.49
Somatostatin-28	SST	0.5921	0.4765	0.21	0.49
TF	F3	0.4569	0.3679	0.21	0.49
UBE2N	UBE2N	-0.3534	0.2865	0.22	0.49
Angiopoietin-4	ANGPT4	0.5697	0.4714	0.23	0.5
ARP19	ARPP19	0.3973	0.3258	0.22	0.5
carbonic anhydrase II	CA2	-0.3359	0.2775	0.23	0.5
DLRB1	DYNLRB1	0.3775	0.3136	0.23	0.5
PTK6	PTK6	0.3531	0.2899	0.22	0.5
TGF-b1	TGFB1	-0.6056	0.4997	0.23	0.5
ASAH2	ASAH2	-0.436	0.3673	0.24	0.51
ATP synthase beta chain	ATP5B	-0.6023	0.5055	0.23	0.51
B7-2	CD86	-0.6305	0.5251	0.23	0.51
CBG	SERPINA6	-0.5814	0.4894	0.24	0.51
IGF-II receptor	IGF2R	0.8437	0.7044	0.23	0.51
Myoglobin	MB	-0.6543	0.5514	0.24	0.51
PRKACA	PRKACA	-0.2987	0.2527	0.24	0.51
Rab GDP dissociation inhibitor beta	GDI2	-0.483	0.4063	0.24	0.51
TGF-b2	TGFB2	0.4791	0.399	0.23	0.51
SPTA2	SPTAN1	0.4621	0.3943	0.24	0.52
uPA	PLAU	-0.7513	0.6404	0.24	0.52
AIP	AIP	0.3351	0.2922	0.25	0.53
Bone proteoglycan II	DCN	-0.9437	0.8174	0.25	0.53
Cathepsin G	CTSG	0.4584	0.395	0.25	0.53
DBNL	DBNL	-0.4896	0.4205	0.24	0.53
Desmoglein-1	DSG1	-0.7559	0.6497	0.25	0.53
ETHE1	ETHE1	0.779	0.6792	0.25	0.53
FCG3B	FCGR3B	0.5654	0.4861	0.25	0.53
KYNU	KYNU	0.435	0.3752	0.25	0.53
C6	C6	0.7543	0.6645	0.26	0.54
CDK5/p35	CDK5 CDK5R1	-0.6769	0.5987	0.26	0.54
CK2-A1:B	CSNK2A1 CSNK2B	-0.2825	0.2482	0.26	0.54
CLC4K	CD207	0.748	0.6589	0.26	0.54
Contactin-4	CNTN4	-1.1505	1.0175	0.26	0.54
EF-1-beta	EEF1B2	-0.3811	0.3385	0.26	0.54
FGF-18	FGF18	0.6014	0.5331	0.26	0.54
Histone H1.2	HIST1H1C	0.2656	0.2358	0.26	0.54
IL-7 Ra	IL7R	-0.5785	0.5077	0.26	0.54
MDHC	MDH1	-0.485	0.425	0.25	0.54
MFRP	MFRP	-0.5323	0.4694	0.26	0.54
ROBO3	ROBO3	0.5543	0.4883	0.26	0.54
Transketolase	TKT	-0.3761	0.3357	0.26	0.54
TYK2	TYK2	-0.6939	0.6128	0.26	0.54
annexin II	ANXA2	-0.536	0.4818	0.27	0.55
FGF-16	FGF16	-0.378	0.343	0.27	0.55
IL-12 RB2	IL12RB2	-0.3363	0.3011	0.26	0.55
MSP	MST1	0.266	0.2399	0.27	0.55
Nucleoside diphosphate kinase A	NME1	0.4894	0.4393	0.27	0.55
PAK7	PAK7	0.7095	0.6433	0.27	0.55
RAN	RAN	-0.1871	0.1694	0.27	0.55
3HIDH	HIBADH	-0.393	0.3611	0.28	0.56
ABL1	ABL1	-0.4661	0.4278	0.28	0.56
CAPG	CAPG	0.5059	0.462	0.27	0.56
EDAR	EDAR	-0.4012	0.3658	0.27	0.56
GITR	TNFRSF18	-0.6775	0.6223	0.28	0.56
IFN-g	IFNG	-0.3741	0.3444	0.28	0.56
PSMA	FOLH1	-0.4027	0.368	0.27	0.56
SNAA	NAPA	-0.302	0.2776	0.28	0.56
Soggy-1	DKKL1	0.6783	0.6257	0.28	0.56
SREC-II	SCARF2	0.4277	0.3903	0.27	0.56
Thymidine kinase	TK1	0.8647	0.8016	0.28	0.56
AMPK a1b1g1	PRKAA1 PRKAB1 PRKAG1	0.4867	0.4561	0.29	0.57
Ephrin-A5	EFNA5	-0.7913	0.7427	0.29	0.57
IL22RA1	IL22RA1	0.4235	0.3973	0.29	0.57
TNF-b	LTA	0.5221	0.4918	0.29	0.57
Trypsin 2	PRSS2	-0.4334	0.4072	0.29	0.57
TWEAKR	TNFRSF12A	-0.3672	0.3435	0.29	0.57
17-beta-HSD 1	HSD17B1	-0.7304	0.697	0.3	0.58
Arylsulfatase A	ARSA	-0.5981	0.5724	0.3	0.58
Galectin-4	LGALS4	0.7981	0.7664	0.3	0.58
GHC2	SLC25A18	0.6526	0.626	0.3	0.58
PAPP-A	PAPPA	0.44	0.4238	0.3	0.58
Protein disulfide isomerase A3	PDIA3	0.3593	0.3453	0.3	0.58
SHP-2	PTPN11	-0.3985	0.3772	0.29	0.58
suPAR	PLAUR	0.6245	0.5958	0.3	0.58
TSLP	TSLP	0.7034	0.6752	0.3	0.58
BPI	BPI	-0.3015	0.292	0.3	0.59
calreticulin	CALR	-0.4521	0.4475	0.31	0.59
Chitotriosidase-1	CHIT1	-0.2551	0.2471	0.3	0.59
Ck-b-8-1	CCL23	-0.5453	0.5419	0.31	0.59
Coagulation Factor X	F10	-1.1906	1.1604	0.31	0.59
Flt3 ligand	FLT3LG	0.355	0.3459	0.31	0.59
GAS1	GAS1	0.541	0.5376	0.31	0.59
HGF	HGF	0.4732	0.4651	0.31	0.59
Lymphotoxin b R	LTBR	0.7309	0.7182	0.31	0.59
MK13	MAPK13	0.4514	0.4461	0.31	0.59
MMP-10	MMP10	-0.4239	0.4191	0.31	0.59
NANOG	NANOG	0.5816	0.577	0.31	0.59
Nectin-like protein 2	CADM1	-0.6291	0.6194	0.31	0.59
NXPH1	NXPH1	-0.5174	0.5074	0.31	0.59
PACAP-27	ADCYAP1	-0.5365	0.5284	0.31	0.59
Plasminogen	PLG	-1.0941	1.0774	0.31	0.59
Renin	REN	-0.4438	0.4396	0.31	0.59
TRAIL R1	TNFRSF10A	-0.3112	0.3052	0.31	0.59
Ubiquitin+1	RPS27A	-0.4398	0.4369	0.31	0.59
ARTS1	ERAP1	0.3471	0.3483	0.32	0.6
HIPK3	HIPK3	0.2323	0.2324	0.32	0.6
IL-17B	IL17B	0.7028	0.7108	0.32	0.6
Laminin	LAMA1 LAMB1 LAMC1	-0.6011	0.6021	0.32	0.6
Noggin	NOG	-0.5444	0.5488	0.32	0.6
Triosephosphate isomerase	TPI1	-0.3033	0.3043	0.32	0.6
RASA1	RASA1	0.6468	0.6567	0.33	0.61
ALT	GPT	-0.5587	0.5851	0.34	0.62
Calcineurin	PPP3CA PPP3R1	0.2722	0.2812	0.33	0.62
Caspase-3	CASP3	-0.2241	0.231	0.33	0.62
Cyclophilin F	PPIF	0.1915	0.2007	0.34	0.62
FGF-6	FGF6	-0.3555	0.3704	0.34	0.62
HSP70 protein 8	HSPA8	-0.5304	0.5469	0.33	0.62
IL-17 RD	IL17RD	-0.6852	0.7058	0.33	0.62
IL-17 sR	IL17RA	-0.415	0.4281	0.33	0.62
IL-18 BPa	IL18BP	0.5576	0.5826	0.34	0.62
JAG2	JAG2	-0.2752	0.2876	0.34	0.62
PLXC1	PLXNC1	-0.7793	0.8117	0.34	0.62
Semaphorin-6A	SEMA6A	-0.6839	0.7178	0.34	0.62
TAFI	CPB2	-1.0706	1.1156	0.34	0.62
ART	AGRP	-0.4673	0.4966	0.35	0.63
Cadherin-6	CDH6	0.6135	0.6564	0.35	0.63
Carbonic anhydrase III	CA3	-0.3059	0.324	0.35	0.63
Cofilin-1	CFL1	-0.2927	0.3115	0.35	0.63
D-dimer	FGA FGB FGG	0.7488	0.8009	0.35	0.63
FST	FST	0.595	0.6368	0.35	0.63
GPC2	GPC2	0.4682	0.5009	0.35	0.63
HSP 60	HSPD1	0.2421	0.2566	0.35	0.63
PPAC	ACP1	-0.1962	0.209	0.35	0.63
PTHrP	PTHLH	-0.5451	0.5758	0.34	0.63
SKP1	SKP1	-0.3825	0.4114	0.35	0.63
CBPE	CPE	-0.4758	0.5181	0.36	0.64
ULBP-1	ULBP1	-0.2334	0.2539	0.36	0.64
VEGF sR2	KDR	0.853	0.929	0.36	0.64
AMPK a2b2g1	PRKAA2 PRKAB2 PRKAG1	-0.2052	0.2263	0.37	0.65
GREM1	GREM1	0.3133	0.3483	0.37	0.65
Gro-b/g	CXCL3 CXCL2	0.1905	0.2097	0.36	0.65
IL24	IL24	0.3252	0.361	0.37	0.65
MSP R	MST1R	0.7203	0.8018	0.37	0.65
Protease nexin I	SERPINE2	-0.3838	0.4225	0.36	0.65
Secretin	SCT	0.4061	0.4483	0.37	0.65
TrATPase	ACP5	-0.6699	0.7485	0.37	0.65
Activated Protein C	PROC	-0.3491	0.3963	0.38	0.66
ASGR1	ASGR1	0.5687	0.6372	0.37	0.66
Calpain I	CAPN1 CAPNS1	-0.3297	0.3734	0.38	0.66
CATC	CTSC	0.5411	0.6163	0.38	0.66
CNTN2	CNTN2	-0.449	0.5089	0.38	0.66
hnRNP A2/B1	HNRNPA2B1	0.3747	0.4253	0.38	0.66
IgE	IGHE IGK@ IGL@	0.0927	0.1039	0.37	0.66
BAFF	TNFSF13B	0.529	0.6168	0.39	0.67
FLRT1	FLRT1	-0.4816	0.5551	0.39	0.67
IL-10	IL10	0.7327	0.838	0.38	0.67
IL-3 Ra	IL3RA	-0.3664	0.4259	0.39	0.67
MMP-13	MMP13	-0.374	0.4372	0.39	0.67
NMT1	NMT1	0.2607	0.3046	0.39	0.67
PDK1	PDK1	-0.231	0.2669	0.39	0.67
PH	PPY	-0.2588	0.3024	0.39	0.67
PSA6	PSMA6	-0.3363	0.3896	0.39	0.67
sCD4	CD4	0.6575	0.7513	0.38	0.67
Carbonic anhydrase XIII	CA13	-0.1726	0.2087	0.41	0.68
Caspase-2	CASP2	0.2718	0.3225	0.4	0.68
complement factor H-related 5	CFHR5	0.5251	0.6279	0.4	0.68
Cytidylate kinase	CMPK1	0.5286	0.6278	0.4	0.68
FSH	CGA FSHB	-0.1733	0.2047	0.4	0.68
hnRNP K	HNRNPK	-0.3394	0.4039	0.4	0.68
HPG-	HPGD	-0.6025	0.7098	0.4	0.68
IL-1a	IL1A	-0.4678	0.5558	0.4	0.68
K-ras	KRAS	0.5129	0.621	0.41	0.68
Lamin-B1	LMNB1	-0.5725	0.6722	0.39	0.68
Marapsin	PRSS27	0.5542	0.6623	0.4	0.68
MICA	MICA	0.2437	0.2948	0.41	0.68
MK12	MAPK12	0.2893	0.3423	0.4	0.68
Neurotrophin-5	NTF4	0.3939	0.4743	0.41	0.68
PARK7	PARK7	0.2976	0.3487	0.39	0.68
PPID	PPID	0.1489	0.1787	0.41	0.68
ST4S6	CHST15	0.7373	0.8825	0.4	0.68
Thyroxine-Binding Globulin	SERPINA7	-0.8463	1.014	0.4	0.68
CPNE1	CPNE1	-0.161	0.1989	0.42	0.69
GA733-1 protein	TACSTD2	0.4504	0.5543	0.42	0.69
HCG	CGA CGB	-0.1415	0.1739	0.42	0.69
Lactoferrin	LTF	0.3962	0.4884	0.42	0.69
MED-1	MED1	-0.3729	0.4539	0.41	0.69
MIP-5	CCL15	0.4538	0.5597	0.42	0.69
ADAMTS-4	ADAMTS4	0.7353	0.9142	0.42	0.7
ARSB	ARSB	-0.2426	0.3086	0.43	0.7
C4	C4A C4B	0.5451	0.6781	0.42	0.7
Cadherin-2	CDH2	0.2953	0.3755	0.43	0.7
CD97	CD97	-0.6302	0.8023	0.43	0.7
Chk2	CHEK2	0.1454	0.1816	0.42	0.7
CK-MB	CKB CKM	-0.2222	0.2779	0.42	0.7
FGR	FGR	-0.207	0.2629	0.43	0.7
G-CSF-R	CSF3R	0.3769	0.4744	0.43	0.7
IFN-g R1	IFNGR1	-0.3464	0.4317	0.42	0.7
KPCT	PRKCQ	0.2427	0.3017	0.42	0.7
TrkA	NTRK1	0.3502	0.4414	0.43	0.7
AK1A1	AKR1A1	-0.2972	0.3879	0.44	0.71
BASI	BSG	0.494	0.6306	0.43	0.71
Carbonic anhydrase VII	CA7	0.2085	0.2683	0.44	0.71
DAF	CD55	-0.7246	0.926	0.43	0.71
DC-SIGN	CD209	-0.3777	0.4839	0.44	0.71
IL-1Rrp2	IL1RL2	-0.7126	0.9294	0.44	0.71
JAML1	AMICA1	0.3224	0.4212	0.44	0.71
M2-PK	PKM2	0.1523	0.1952	0.44	0.71
MMP-12	MMP12	-0.3564	0.4599	0.44	0.71
VEGF-C	VEGFC	-0.3899	0.501	0.44	0.71
14-3-3	YWHAB YWHAE YWHAG YWHAH YWHAQ YWHAZ SFN	0.2048	0.2736	0.45	0.72
ANGL4	ANGPTL4	-0.4114	0.5417	0.45	0.72
CK2-A2:B	CSNK2A2 CSNK2B	-0.2203	0.2914	0.45	0.72
DKK1	DKK1	-0.2702	0.3609	0.45	0.72
DRG-1	VTA1	-0.1842	0.2451	0.45	0.72
SRCN1	SRC	-0.1173	0.1566	0.45	0.72
YES	YES1	0.4239	0.5617	0.45	0.72
ACE2	ACE2	0.3082	0.4207	0.46	0.73
ADAM 9	ADAM9	-0.2394	0.3258	0.46	0.73
ASM3A	SMPDL3A	-0.4308	0.5856	0.46	0.73
Cystatin-S	CST4	-0.2475	0.3335	0.46	0.73
Dtk	TYRO3	-0.4637	0.6401	0.47	0.73
GDF-9	GDF9	0.4026	0.5512	0.47	0.73
GPVI	GP6	0.2162	0.2947	0.46	0.73
HSP 40	DNAJB1	0.3472	0.4787	0.47	0.73
MMP-1	MMP1	0.2212	0.3057	0.47	0.73
Olfactomedin-4	OLFM4	0.2692	0.3707	0.47	0.73
PDE11	PDE11A	0.3678	0.5019	0.46	0.73
SSRP1	SSRP1	-0.2981	0.4049	0.46	0.73
Galectin-2	LGALS2	-0.275	0.3875	0.48	0.74
HSP 90a/b	HSP90AA1 HSP90AB1	0.2466	0.3506	0.48	0.74
IFN-lambda 2	IL28A	0.3989	0.5625	0.48	0.74
IgD	IGHD IGK@ IGL@	0.0705	0.0999	0.48	0.74
LAG-1	CCL4L1	0.3403	0.4729	0.47	0.74
PA2G4	PA2G4	-0.1914	0.2685	0.48	0.74
PK3CG	PIK3CG	-0.5804	0.814	0.48	0.74
PLCG1	PLCG1	-0.5381	0.75	0.47	0.74
TIMP-1	TIMP1	-0.5614	0.7914	0.48	0.74
Cathepsin D	CTSD	-0.5097	0.7298	0.49	0.75
Epo	EPO	0.3225	0.4681	0.49	0.75
IL-10 Rb	IL10RB	0.671	0.9602	0.48	0.75
IL-27	IL27 EBI3	-0.3747	0.5423	0.49	0.75
LAG-3	LAG3	0.3361	0.4831	0.49	0.75
MO2R1	CD200R1	-0.3729	0.5317	0.48	0.75
Stress-induced-phosphoprotein 1	STIP1	-0.1926	0.2798	0.49	0.75
CDON	CDON	0.5689	0.8402	0.5	0.76
LIN7B	LIN7B	-0.6612	0.9691	0.5	0.76
Macrophage scavenger receptor	MSR1	-0.449	0.6633	0.5	0.76
MPIF-1	CCL23	-0.4067	0.5954	0.49	0.76
RANTES	CCL5	0.1137	0.168	0.5	0.76
Semaphorin 3A	SEMA3A	0.4691	0.6911	0.5	0.76
TNR4	TNFRSF4	0.3344	0.4999	0.5	0.76
CD5L	CD5L	0.2872	0.4321	0.51	0.77
COMMD7	COMMD7	-0.3451	0.5349	0.52	0.77
eIF-5	EIF5	-0.2191	0.3389	0.52	0.77
FN1.4	FN1	0.3529	0.5382	0.51	0.77
Keratin 18	KRT18	-0.2377	0.3647	0.51	0.77
LYVE1	LYVE1	0.3513	0.5335	0.51	0.77
MOZ	KAT6A	-0.4758	0.7383	0.52	0.77
NG36	EHMT2	-0.5317	0.8035	0.51	0.77
Siglec-9	SIGLEC9	-0.0499	0.0765	0.51	0.77
SP-D	SFTPD	0.1829	0.2807	0.52	0.77
TARC	CCL17	0.281	0.4341	0.52	0.77
TWEAK	TNFSF12	-0.4892	0.7396	0.51	0.77
Bcl-2	BCL2	-0.3365	0.5252	0.52	0.78
MAPK14	MAPK14	0.2304	0.359	0.52	0.78
SCGF-alpha	CLEC11A	-0.3278	0.5163	0.53	0.78
TCTP	TPT1	0.1651	0.2592	0.52	0.78
4-1BB ligand	TNFSF9	0.3179	0.5227	0.54	0.79
Apo E	APOE	0.2427	0.3951	0.54	0.79
BOC	BOC	-0.3497	0.5807	0.55	0.79
CD36 ANTIGEN	CD36	0.2538	0.4118	0.54	0.79
cIAP-2	BIRC3	0.2176	0.3528	0.54	0.79
Coagulation Factor V	F5	-0.4816	0.7895	0.54	0.79
DHH	DHH	-0.2564	0.4267	0.55	0.79
EphA1	EPHA1	-0.2958	0.4828	0.54	0.79
FAK1	PTK2	0.2746	0.4414	0.53	0.79
Flt-3	FLT3	0.2467	0.4032	0.54	0.79
HINT1	HINT1	-0.1743	0.2858	0.54	0.79
IL-11 RA	IL11RA	-0.2081	0.3332	0.53	0.79
IL-2 sRa	IL2RA	0.2003	0.3265	0.54	0.79
IL-2 sRg	IL2RG	-0.2159	0.3478	0.53	0.79
LIMP II	SCARB2	0.2976	0.4947	0.55	0.79
MBD4	MBD4	0.2441	0.3981	0.54	0.79
MEK1	MAP2K1	-0.2495	0.4166	0.55	0.79
PACAP-38	ADCYAP1	-0.334	0.5448	0.54	0.79
sRANKL	TNFSF11	-0.4809	0.8033	0.55	0.79
TEC	TEC	0.2231	0.3624	0.54	0.79
Activin AB	INHBA INHBB	0.255	0.4352	0.56	0.8
Cadherin E	CDH1	-0.6026	1.0347	0.56	0.8
CASA	CSN1S1	0.2534	0.4373	0.56	0.8
DnaJ homolog	DNAJC19	0.3961	0.6775	0.56	0.8
HMGR	HMGCR	-0.226	0.3886	0.56	0.8
IL-13 Ra1	IL13RA1	0.4202	0.7061	0.55	0.8
IL-18 Rb	IL18RAP	-0.5137	0.8677	0.55	0.8
SLAF7	SLAMF7	0.1718	0.2955	0.56	0.8
B7-H2	ICOSLG	0.1637	0.2859	0.57	0.81
C1r	C1R	-0.2787	0.4933	0.57	0.81
Carbonic anhydrase 9	CA9	-0.156	0.2766	0.57	0.81
CD70	CD70	0.5071	0.8831	0.57	0.81
granzyme A	GZMA	0.3338	0.5936	0.57	0.81
Granzyme H	GZMH	0.2948	0.5114	0.56	0.81
PCSK9	PCSK9	-0.3497	0.6129	0.57	0.81
PIM1	PIM1	0.2206	0.3898	0.57	0.81
Tropomyosin 2	TPM2	-0.5365	0.9289	0.56	0.81
CLC1B	CLEC1B	0.1579	0.2908	0.59	0.82
CSK	CSK	0.0922	0.1706	0.59	0.82
DR3	TNFRSF25	-0.2157	0.3961	0.59	0.82
Elastase	ELANE	0.1784	0.322	0.58	0.82
FER	FER	-0.1011	0.1873	0.59	0.82
Fucosyltransferase 3	FUT3	-0.1657	0.3052	0.59	0.82
IL-22	IL22	0.1982	0.3584	0.58	0.82
MAPK2	MAPKAPK2	0.1391	0.2567	0.59	0.82
NovH	NOV	-0.3619	0.6704	0.59	0.82
Thrombopoietin Receptor	MPL	0.3302	0.6093	0.59	0.82
TNF-a	TNF	0.1983	0.359	0.58	0.82
UNC5H3	UNC5C	-0.5124	0.9224	0.58	0.82
GPNMB	GPNMB	-0.3397	0.6396	0.6	0.83
Histone H2A.z	H2AFZ	0.1735	0.3251	0.59	0.83
KI2L4	KIR2DL4	0.1885	0.3576	0.6	0.83
PSA	KLK3	-0.2658	0.5074	0.6	0.83
RBM39	RBM39	0.2616	0.491	0.59	0.83
TPSB2	TPSB2	0.1566	0.2927	0.59	0.83
ALK-1	ACVRL1	0.2479	0.4913	0.61	0.84
Angiopoietin-1	ANGPT1	-0.1935	0.3835	0.61	0.84
Azurocidin	AZU1	-0.2614	0.5101	0.61	0.84
DLL4	DLL4	0.2682	0.5174	0.6	0.84
EP15R	EPS15L1	0.2238	0.4355	0.61	0.84
EPHAA	EPHA10	-0.2474	0.4942	0.62	0.84
GAPDH liver	GAPDH	0.079	0.1573	0.62	0.84
HGFA	HGFAC	-0.2081	0.4119	0.61	0.84
KI3L2	KIR3DL2	0.1036	0.2058	0.61	0.84
AMNLS	AMN	0.2482	0.5039	0.62	0.85
AMPM2	METAP2	0.1273	0.2785	0.65	0.85
AURKB	AURKB	-0.2992	0.6425	0.64	0.85
BMP RII	BMPR2	-0.1984	0.4201	0.64	0.85
C34 gp41 HIV Fragment	Human-virus	-0.2559	0.5521	0.64	0.85
C3adesArg	C3	-0.3232	0.666	0.63	0.85
CATE	CTSE	-0.1063	0.2286	0.64	0.85
CD39	ENTPD1	-0.3624	0.8163	0.66	0.85
CD40 ligand soluble	CD40LG	0.1177	0.2595	0.65	0.85
CD48	CD48	0.4903	1.016	0.63	0.85
Coagulation Factor Xa	F10	-0.4682	1.041	0.65	0.85
CRK	CRK	0.1778	0.4016	0.66	0.85
CSF-1	CSF1	0.2787	0.5946	0.64	0.85
CTAP-III	PPBP	0.0793	0.1754	0.65	0.85
DYRK3	DYRK3	0.3778	0.7768	0.63	0.85
EPHB2	EPHB2	0.3196	0.6657	0.63	0.85
ER	ESR1	0.3262	0.7026	0.64	0.85
Factor D	CFD	0.4159	0.9023	0.65	0.85
FGFR-2	FGFR2	0.1333	0.2944	0.65	0.85
Galectin-3	LGALS3	0.4313	0.8839	0.63	0.85
GFRa-3	GFRA3	-0.2082	0.4579	0.65	0.85
Hemopexin	HPX	0.1323	0.2672	0.62	0.85
HNRPQ	SYNCRIP	-0.3387	0.7337	0.64	0.85
HO-2	HMOX2	0.1492	0.3104	0.63	0.85
HPV E7 Type18	Human-virus	0.3596	0.7384	0.63	0.85
HSP 70	HSPA1A	0.3079	0.6696	0.65	0.85
I-309	CCL1	0.34	0.7196	0.64	0.85
Ku70	XRCC6	-0.2475	0.5296	0.64	0.85
LIF sR	LIFR	0.1242	0.2796	0.66	0.85
Luteinizing hormone	CGA LHB	-0.1076	0.2284	0.64	0.85
MASP3	MASP1	-0.3863	0.7748	0.62	0.85
MIF	MIF	-0.1834	0.413	0.66	0.85
PDE3A	PDE3A	-0.2791	0.6011	0.64	0.85
Peroxiredoxin-5	PRDX5	0.2593	0.5805	0.66	0.85
PRL	PRL	0.229	0.4946	0.64	0.85
SH21A	SH2D1A	-0.1405	0.3044	0.64	0.85
SLAF5	CD84	-0.3915	0.7919	0.62	0.85
SREC-I	SCARF1	0.318	0.7106	0.65	0.85
Topoisomerase I	TOP1	0.2168	0.4579	0.64	0.85
Ubiquitin	RPS27A	-0.1741	0.3524	0.62	0.85
UFC1	UFC1	-0.2045	0.4267	0.63	0.85
UFM1	UFM1	-0.1454	0.323	0.65	0.85
VEGF	VEGFA	0.3796	0.8236	0.65	0.85
XEDAR	EDA2R	-0.2501	0.5315	0.64	0.85
ZAP70	ZAP70	0.3403	0.7133	0.63	0.85
CNDP1	CNDP1	-0.1506	0.3531	0.67	0.86
COLEC12	COLEC12	0.2307	0.5263	0.66	0.86
FGF-8B	FGF8	0.2785	0.6503	0.67	0.86
IL-6 sRa	IL6R	0.2678	0.626	0.67	0.86
Karyopherin-a2	KPNA2	0.2593	0.6138	0.67	0.86
Lysozyme	LYZ	0.3494	0.809	0.67	0.86
NEUREGULIN-1	NRG1	-0.2082	0.4899	0.67	0.86
PDGF-AA	PDGFA	0.106	0.2411	0.66	0.86
Rb	RB1	0.2101	0.4916	0.67	0.86
Clusterin	CLU	0.4035	0.9632	0.68	0.87
FGFR-3	FGFR3	0.1483	0.3593	0.68	0.87
IR	INSR	-0.2105	0.5136	0.68	0.87
SE6L2	SEZ6L2	-0.13	0.3132	0.68	0.87
sICAM-1	ICAM1	0.1765	0.4304	0.68	0.87
VEGF sR3	FLT4	-0.239	0.5754	0.68	0.87
Angiotensinogen	AGT	-0.1997	0.5017	0.69	0.88
ANGL3	ANGPTL3	-0.2554	0.6552	0.7	0.88
MP2K4	MAP2K4	-0.1899	0.4779	0.69	0.88
PKC-B-II	PRKCB	-0.0612	0.157	0.7	0.88
4-1BB	TNFRSF9	-0.2039	0.5294	0.7	0.89
4EBP2	EIF4EBP2	-0.1364	0.3932	0.73	0.89
AGR2	AGR2	-0.2316	0.6115	0.71	0.89
Apo E4	APOE	0.1841	0.5051	0.72	0.89
ARGI1	ARG1	0.3283	0.9024	0.72	0.89
ARI3A	ARID3A	-0.1327	0.3746	0.72	0.89
CDC37	CDC37	-0.1465	0.3883	0.71	0.89
CDK8/cyclin C	CDK8 CCNC	-0.1534	0.441	0.73	0.89
CHST6	CHST6	0.1896	0.4968	0.7	0.89
CK-BB	CKB	-0.0946	0.2682	0.72	0.89
DRR1	FAM107A	0.3159	0.9062	0.73	0.89
ENPP7	ENPP7	0.0918	0.2453	0.71	0.89
ERBB2	ERBB2	0.1028	0.28	0.71	0.89
FETUB	FETUB	0.1961	0.5412	0.72	0.89
FGF-12	FGF12	0.2562	0.7323	0.73	0.89
FYN	FYN	-0.0846	0.235	0.72	0.89
I-TAC	CXCL11	0.1184	0.3226	0.71	0.89
IL-4 sR	IL4R	-0.1386	0.3648	0.7	0.89
MK01	MAPK1	-0.0993	0.2681	0.71	0.89
NACA	NACA	-0.1172	0.3024	0.7	0.89
NAP-2	PPBP	0.0745	0.2042	0.72	0.89
PDGF-BB	PDGFB	0.056	0.1598	0.73	0.89
PDGF-CC	PDGFC	-0.1155	0.3197	0.72	0.89
PESC	PES1	0.1654	0.4456	0.71	0.89
PKC-Z	PRKCZ	0.1545	0.4352	0.72	0.89
Prekallikrein	KLKB1	-0.3308	0.8706	0.7	0.89
prostatic binding protein	PEBP1	-0.1379	0.3613	0.7	0.89
RUXF	SNRPF	-0.3038	0.8709	0.73	0.89
Siglec-6	SIGLEC6	-0.1773	0.4606	0.7	0.89
STRATIFIN	SFN	-0.2559	0.7319	0.73	0.89
TFF3	TFF3	-0.0976	0.2712	0.72	0.89
TIMP-3	TIMP3	0.1447	0.3765	0.7	0.89
XPNPEP1	XPNPEP1	-0.1102	0.3056	0.72	0.89
a1-Antitrypsin	SERPINA1	-0.2012	0.6186	0.75	0.9
ADAM12	ADAM12	0.0696	0.2124	0.74	0.9
Alkaline phosphatase bone	ALPL	0.1654	0.5153	0.75	0.9
Caspase-10	CASP10	0.2428	0.7487	0.75	0.9
Coagulation Factor VII	F7	0.1838	0.5368	0.73	0.9
Elafin	PI3	0.1372	0.4314	0.75	0.9
EMR2	EMR2	0.2095	0.6198	0.74	0.9
ERK-1	MAPK3	0.0983	0.3016	0.74	0.9
FGF9	FGF9	0.2035	0.6376	0.75	0.9
Glucocorticoid receptor	NR3C1	-0.0765	0.2283	0.74	0.9
GP114	GPR114	0.2179	0.6509	0.74	0.9
IL-23 R	IL23R	-0.1526	0.4611	0.74	0.9
LYN	LYN	0.0656	0.2075	0.75	0.9
MRCKB	CDC42BPB	-0.2211	0.6961	0.75	0.9
NCC27	CLIC1	-0.0661	0.2125	0.76	0.9
NR1D1	NR1D1	-0.1457	0.4625	0.75	0.9
PDPK1	PDPK1	-0.068	0.2185	0.76	0.9
PKC-A	PRKCA	-0.0637	0.1933	0.74	0.9
sICAM-2	ICAM2	0.3461	1.062	0.74	0.9
TGF-b R II	TGFBR2	-0.1016	0.3034	0.74	0.9
TRY3	PRSS3	-0.1937	0.5884	0.74	0.9
UBC9	UBE2I	0.1047	0.3181	0.74	0.9
amyloid precursor protein	APP	-0.0943	0.3169	0.77	0.91
Angiogenin	ANG	-0.2384	0.7887	0.76	0.91
Angiostatin	PLG	0.2368	0.8381	0.78	0.91
BMP10	BMP10	-0.182	0.6495	0.78	0.91
CAD15	CDH15	0.2125	0.7002	0.76	0.91
Cadherin-5	CDH5	0.2337	0.7858	0.77	0.91
CAMK1	CAMK1	0.1865	0.6277	0.77	0.91
DR6	TNFRSF21	0.2505	0.8775	0.78	0.91
Lymphotoxin a1/b2	LTA LTB	-0.2065	0.7333	0.78	0.91
MAPKAPK3	MAPKAPK3	-0.0955	0.3108	0.76	0.91
MCP-4	CCL13	0.116	0.3852	0.76	0.91
MK11	MAPK11	-0.1121	0.3921	0.78	0.91
MMP-9	MMP9	-0.0919	0.3017	0.76	0.91
RAC1	RAC1	0.0674	0.2372	0.78	0.91
SCGF-beta	CLEC11A	-0.2045	0.6679	0.76	0.91
SPINT2	SPINT2	0.1751	0.5719	0.76	0.91
Testican-1	SPOCK1	-0.1793	0.6004	0.77	0.91
Vasoactive Intestinal Peptide	VIP	-0.1572	0.5338	0.77	0.91
annexin VI	ANXA6	-0.0708	0.2603	0.79	0.92
C4b	C4A C4B	-0.0717	0.2822	0.8	0.92
CD22	CD22	0.2497	0.9616	0.8	0.92
COX-2	PTGS2	-0.1317	0.5129	0.8	0.92
DUS3	DUSP3	-0.0607	0.2234	0.79	0.92
ENA-78	CXCL5	0.1967	0.7302	0.79	0.92
GV	PLA2G5	0.1859	0.7281	0.8	0.92
IF4G2	EIF4G2	-0.0498	0.1937	0.8	0.92
IL-1 sR9	IL1RAPL2	-0.109	0.4241	0.8	0.92
Layilin	LAYN	-0.2077	0.7519	0.78	0.92
SLAF6	SLAMF6	0.1855	0.6772	0.78	0.92
TGM3	TGM3	-0.0436	0.1633	0.79	0.92
Thrombospondin-1	THBS1	-0.0603	0.2328	0.8	0.92
TPSG1	TPSG1	0.0843	0.3331	0.8	0.92
WNT7A	WNT7A	-0.1043	0.388	0.79	0.92
BRF-1	BRF1	-0.1014	0.4451	0.82	0.93
C1q	C1QA C1QB C1QC	0.0883	0.3615	0.81	0.93
CAMK2B	CAMK2B	-0.0541	0.2301	0.81	0.93
CD30 Ligand	TNFSF8	0.1781	0.7424	0.81	0.93
FGF-8A	FGF8	0.0751	0.3295	0.82	0.93
IF4A3	EIF4A3	-0.0835	0.3642	0.82	0.93
IL-3	IL3	-0.1247	0.533	0.82	0.93
Midkine	MDK	0.0873	0.348	0.8	0.93
PHI	GPI	-0.0994	0.4108	0.81	0.93
PKC-G	PRKCG	-0.0763	0.3221	0.81	0.93
SBDS	SBDS	-0.0545	0.2207	0.81	0.93
TBP	TBP	-0.0976	0.4243	0.82	0.93
TLR4:MD-2 complex	TLR4 LY96	-0.155	0.628	0.81	0.93
TSLP R	CRLF2	0.2041	0.8201	0.8	0.93
ULBP-2	ULBP2	0.1093	0.4381	0.8	0.93
CAMK2A	CAMK2A	0.0821	0.3845	0.83	0.94
Endothelin-converting enzyme 1	ECE1	0.1644	0.7574	0.83	0.94
ERP29	ERP29	0.1377	0.6529	0.83	0.94
FGF-5	FGF5	0.0764	0.3547	0.83	0.94
HB-EGF	HBEGF	0.1235	0.5779	0.83	0.94
IL-8	IL8	0.151	0.7333	0.84	0.94
KIF23	KIF23	-0.0671	0.334	0.84	0.94
NKG2D	KLRK1	0.0931	0.418	0.82	0.94
NUDC3	NUDCD3	-0.0865	0.4148	0.83	0.94
PTP-1B	PTPN1	0.112	0.5236	0.83	0.94
RANK	TNFRSF11A	-0.0773	0.38	0.84	0.94
Siglec-3	CD33	0.0733	0.3286	0.82	0.94
TBK1	TBK1	-0.0904	0.4411	0.84	0.94
XTP3A	DCTPP1	0.1353	0.6684	0.84	0.94
Afamin	AFM	-0.1213	0.8164	0.88	0.95
Aflatoxin B1 aldehyde reductase	AKR7A2	-0.0333	0.2188	0.88	0.95
Apo E3	APOE	0.0839	0.5469	0.88	0.95
BARK1	ADRBK1	0.0407	0.2645	0.88	0.95
CAMK2D	CAMK2D	0.0502	0.3279	0.88	0.95
Cathepsin B	CTSB	0.1236	0.7442	0.87	0.95
CTGF	CTGF	-0.1099	0.6688	0.87	0.95
Cytochrome P450 3A4	CYP3A4	-0.058	0.3101	0.85	0.95
DAN	NBL1	0.1022	0.6468	0.87	0.95
DAPK2	DAPK2	-0.0663	0.4527	0.88	0.95
DLC8	DYNLL1	-0.0451	0.2319	0.85	0.95
ENTP5	ENTPD5	0.1517	0.8056	0.85	0.95
EPI	EREG	0.0445	0.2741	0.87	0.95
ESAM	ESAM	0.1504	0.8305	0.86	0.95
FCG2A/B	FCGR2A FCGR2B	0.0396	0.231	0.86	0.95
FGF-10	FGF10	0.1475	0.8025	0.85	0.95
Fibrinogen g-chain dimer	FGG	0.123	0.8554	0.89	0.95
GCKR	GCKR	0.0912	0.6198	0.88	0.95
Granzyme B	GZMB	-0.1098	0.6925	0.87	0.95
Gro-a	CXCL1	-0.0559	0.3581	0.88	0.95
GSK-3 alpha/beta	GSK3A GSK3B	-0.0512	0.2583	0.84	0.95
IL-1b	IL1B	-0.0582	0.3275	0.86	0.95
IL-22BP	IL22RA2	-0.0768	0.4779	0.87	0.95
ILT-2	LILRB1	-0.0771	0.4948	0.88	0.95
Kallikrein 4	KLK4	0.1127	0.6928	0.87	0.95
KREM2	KREMEN2	0.0713	0.4058	0.86	0.95
MCP-1	CCL2	-0.0628	0.3622	0.86	0.95
MK08	MAPK8	0.0397	0.2585	0.88	0.95
NADPH-P450 Oxidoreductase	POR	0.0696	0.355	0.84	0.95
NDP kinase B	NME2	-0.0342	0.2308	0.88	0.95
OX40 Ligand	TNFSF4	-0.1103	0.5988	0.85	0.95
PAK6	PAK6	-0.0335	0.1708	0.84	0.95
PDE5A	PDE5A	-0.0376	0.2034	0.85	0.95
PDE9A	PDE9A	0.0717	0.4441	0.87	0.95
PIK3CA/PIK3R1	PIK3CA PIK3R1	-0.0822	0.4913	0.87	0.95
PPIB	PPIB	-0.1397	0.7654	0.86	0.95
ROBO2	ROBO2	-0.1878	1.146	0.87	0.95
SEPR	FAP	0.114	0.7116	0.87	0.95
TAJ	TNFRSF19	0.0854	0.4421	0.85	0.95
TAK1-TAB1	MAP3K7 TAB1	0.1107	0.6348	0.86	0.95
TMA	TPO	-0.1027	0.6168	0.87	0.95
TrkB	NTRK2	0.1413	0.897	0.87	0.95
ABL2	ABL2	-0.1081	0.8206	0.9	0.96
CD30	TNFRSF8	0.1305	1.0025	0.9	0.96
Glucagon	GCG	-0.0584	0.4406	0.89	0.96
annexin I	ANXA1	0.057	0.4831	0.91	0.97
Carbonic Anhydrase X	CA10	0.0834	0.8316	0.92	0.97
CD226	CD226	-0.0524	0.5254	0.92	0.97
Coagulation Factor XI	F11	0.0821	0.8634	0.92	0.97
Galectin-8	LGALS8	0.06	0.488	0.9	0.97
GCP-2	CXCL6	-0.0467	0.4271	0.91	0.97
Hat1	HAT1	0.0444	0.4679	0.92	0.97
hnRNP A/B	HNRNPAB	0.0372	0.3961	0.93	0.97
IL-19	IL19	-0.0939	0.7721	0.9	0.97
IMDH1	IMPDH1	0.042	0.3529	0.91	0.97
Kallikrein 6	KLK6	-0.1018	0.8779	0.91	0.97
MIS	AMH	-0.1195	1.1001	0.91	0.97
NCK1	NCK1	-0.0447	0.4222	0.92	0.97
OLR1	OLR1	-0.0393	0.4038	0.92	0.97
ON	SPARC	0.037	0.3266	0.91	0.97
RS3	RPS3	-0.0497	0.5314	0.93	0.97
SHC1	SHC1	-0.043	0.387	0.91	0.97
SPARCL1	SPARCL1	-0.0957	0.7665	0.9	0.97
tau	MAPT	-0.0457	0.4407	0.92	0.97
TRAIL R4	TNFRSF10D	0.0612	0.645	0.92	0.97
WKFN1	GPRASP2	-0.0595	0.5247	0.91	0.97
BTK	BTK	0.0146	0.1651	0.93	0.98
Chymase	CMA1	0.061	0.6852	0.93	0.98
CK-MM	CKM	0.0283	0.3397	0.93	0.98
Cyclophilin A	PPIA	-0.0318	0.3845	0.93	0.98
DSC3	DSC3	-0.0373	0.4269	0.93	0.98
EG-VEGF	PROK1	0.05	0.7224	0.94	0.98
eIF-5A-1	EIF5A	-0.0207	0.2995	0.94	0.98
GFAP	GFAP	-0.0245	0.3258	0.94	0.98
IL-4	IL4	-0.0641	0.789	0.94	0.98
ING1	ING1	0.0255	0.3105	0.93	0.98
MMP-7	MMP7	0.0392	0.5876	0.95	0.98
NKp46	NCR1	-0.0355	0.4665	0.94	0.98
NOTC2	NOTCH2	-0.0246	0.3124	0.94	0.98
OSM	OSM	0.0541	0.7099	0.94	0.98
Sphingosine kinase 1	SPHK1	-0.018	0.2092	0.93	0.98
BCAR3	BCAR3	0.0415	0.6928	0.95	0.99
BMPER	BMPER	-0.0235	0.4295	0.96	0.99
Cadherin-12	CDH12	0.0253	0.4517	0.96	0.99
CLF-1/CLC Complex	CRLF1 CLCF1	0.0305	0.5288	0.95	0.99
CSK21	CSNK2A1	-0.0184	0.3962	0.96	0.99
DEAD-box protein 19B	DDX19B	-0.0163	0.2782	0.95	0.99
DRAK2	STK17B	-0.0297	0.7475	0.97	0.99
MMEL2	MMEL1	-0.0313	0.6631	0.96	0.99
MMP-3	MMP3	-0.0325	0.5968	0.96	0.99
PKB a/b/g	None	-0.0143	0.2859	0.96	0.99
PTP-1C	PTPN6	0.0162	0.2786	0.95	0.99
TACI	TNFRSF13B	0.0375	0.9191	0.97	0.99
ADAMTS-5	ADAMTS5	0.0187	0.532	0.97	1
Aurora kinase A	AURKA	0.002	0.3096	0.99	1
C8	C8A C8B C8G	0.0186	0.635	0.98	1
CaMKK alpha	CAMKK1	0.006	0.4739	0.99	1
cGMP-stimulated PDE	PDE2A	-0.0076	0.5805	0.99	1
CO8A1	COL8A1	0.0024	0.1812	0.99	1
Eotaxin-2	CCL24	0.0107	0.5792	0.99	1
EphB4	EPHB4	0.0121	0.7394	0.99	1
Epithelial cell kinase	EPHA2	0.019	0.6731	0.98	1
EPO-R	EPOR	0.0125	0.7571	0.99	1
Glutathione S-transferase Pi	GSTP1	0.0106	0.456	0.98	1
GSTA3	GSTA3	-0.0041	0.2057	0.98	1
GX	PLA2G10	-0.0107	0.614	0.99	1
HMG-1	HMGB1	-0.0058	0.4345	0.99	1
IL-17D	IL17D	-0.006	0.4276	0.99	1
LIGHT	TNFSF14	0.0116	0.4358	0.98	1
LYNB	LYN	0.0069	0.1981	0.97	1
MCP-3	CCL7	-0.0003	0.4882	1	1
METAP1	METAP1	-0.0103	0.316	0.97	1
MMP-14	MMP14	-0.0052	0.2279	0.98	1
p27Kip1	CDKN1B	-0.0028	0.2628	0.99	1
PF-4	PF4	0.001	0.1499	0.99	1
PIGR	PIGR	0.0096	0.3591	0.98	1
PPIE	PPIE	-0.0018	0.3018	1	1
Protein disulfide-isomerase	P4HB	0.018	0.5706	0.97	1
PSA2	PSMA2	-0.0226	0.7752	0.98	1
RAP	LRPAP1	0.0127	0.4284	0.98	1
RSPO2	RSPO2	0.0188	0.5612	0.97	1
SARP-2	SFRP1	-0.001	0.3649	1	1
Sorting nexin 4	SNX4	0.0028	0.2143	0.99	1
