# Supplementary material for: Protein quantitative trait locus study in obesity during weight-loss identifies a leptin regulator
Source: Nat Commun. 2017 Dec 12;8:2084. doi: 10.1038/s41467-017-02182-z (PMC5727191; doi:10.1038/s41467-017-02182-z)
Supplement: Supplementary file 5 — Supplementary Data 2 [file 41467_2017_2182_MOESM5_ESM.xlsx]

## Sheet: Supplementary Data 2
Supplementary Data 2. Statistical test results for the association of protein expression change during LCD with BMI
Protein	Gene	Coefficient	SE	Pvalue	Corrected Pvalue
Growth hormone receptor	GHR	0.0374	0.0032	6.1e-28	6.8e-25
Leptin	LEP	0.0211	0.0019	2.8e-25	1.6e-22
SHBG	SHBG	-0.0234	0.0026	3.8e-18	1.4e-15
IGFBP-2	IGFBP2	-0.0224	0.0026	9.1e-17	2.6e-14
NRP1	NRP1	-0.0353	0.0047	2e-13	4.5e-11
TIG2	RARRES2	0.0301	0.0042	2e-12	3.7e-10
IL-1 R AcP	IL1RAP	-0.0336	0.0048	6.4e-12	1e-09
Angiopoietin-2	ANGPT2	-0.025	0.0037	2.3e-11	3.3e-09
sE-Selectin	SELE	0.023	0.0037	8.5e-10	1.1e-07
SAP	APCS	0.0322	0.0054	4.8e-09	5.5e-07
RET	RET	0.021	0.0035	5.8e-09	5.9e-07
Coagulation Factor Xa	F10	0.0343	0.006	1.6e-08	1.5e-06
Granulysin	GNLY	-0.0264	0.0047	2.5e-08	2e-06
Heparin cofactor II	SERPIND1	0.0356	0.0063	2.3e-08	2e-06
TECK	CCL25	0.0107	0.0019	2.7e-08	2e-06
FETUB	FETUB	0.0257	0.0046	5.2e-08	3.6e-06
Coagulation Factor VII	F7	0.0286	0.0052	6.4e-08	4.2e-06
Coagulation Factor X	F10	0.0385	0.0071	9.1e-08	5.7e-06
SDF-1	CXCL12	-0.0247	0.0046	1.1e-07	6.5e-06
Endocan	ESM1	-0.0271	0.0051	1.5e-07	8.7e-06
ENPP7	ENPP7	0.0118	0.0022	1.8e-07	9.5e-06
GDF-11	GDF11	0.0259	0.0049	1.9e-07	9.5e-06
BMP-14	GDF5	-0.0204	0.0041	6.7e-07	3.3e-05
PAI-1	SERPINE1	0.0069	0.0014	2.7e-06	0.00012
WFKN2	WFIKKN2	-0.0182	0.0038	2.5e-06	0.00012
SEPR	FAP	0.025	0.0053	3.9e-06	0.00017
sTie-2	TEK	-0.0257	0.0057	7.2e-06	0.0003
Coagulation Factor IX	F9	0.03	0.0066	7.7e-06	0.00031
granzyme A	GZMA	-0.0171	0.0038	9.1e-06	0.00036
ASAH2	ASAH2	0.0128	0.0029	1.1e-05	0.00042
CD70	CD70	0.0229	0.0052	1.6e-05	0.00057
TSG-6	TNFAIP6	-0.014	0.0032	1.6e-05	0.00057
Collectin Kidney 1	COLEC11	-0.0176	0.0041	1.9e-05	0.00061
GFRa-2	GFRA2	-0.0225	0.0052	1.8e-05	0.00061
MMP-12	MMP12	-0.0136	0.0031	1.9e-05	0.00061
LEAP-1	HAMP	-0.0056	0.0013	2e-05	0.00064
PAPP-A	PAPPA	-0.015	0.0036	3.1e-05	0.00093
Angiotensinogen	AGT	0.0169	0.004	3.5e-05	0.001
FABP	FABP3	-0.0131	0.0032	5e-05	0.0014
IL-17B R	IL17RB	-0.0173	0.0042	5.3e-05	0.0015
Coagulation Factor IXab	F9	0.024	0.006	7e-05	0.0019
BSP	IBSP	-0.0126	0.0032	8.3e-05	0.0021
Ck-b-8-1	CCL23	-0.012	0.003	8e-05	0.0021
Hemopexin	HPX	-0.0179	0.0045	8e-05	0.0021
IGFBP-1	IGFBP1	-0.0065	0.0016	8.2e-05	0.0021
TFPI	TFPI	0.0215	0.0055	9e-05	0.0022
CNDP1	CNDP1	0.0076	0.0019	0.00011	0.0026
MPIF-1	CCL23	-0.0148	0.0038	0.00012	0.0028
LG3BP	LGALS3BP	0.0109	0.0029	0.00016	0.0037
Arylsulfatase A	ARSA	0.0163	0.0044	0.00022	0.0048
PCSK9	PCSK9	0.0116	0.0031	0.00022	0.0048
ST4S6	CHST15	-0.0179	0.0048	0.00024	0.0052
CRDL1	CHRDL1	-0.0139	0.0038	0.00026	0.0054
C1s	C1S	0.0278	0.0076	0.00028	0.0057
C7	C7	-0.0245	0.0067	0.00028	0.0057
Fractalkine/CX3CL-1	CX3CL1	-0.0071	0.0019	0.00027	0.0057
ATS13	ADAMTS13	-0.0183	0.005	0.0003	0.0059
Ficolin-3	FCN3	0.0155	0.0043	0.00032	0.0061
PIGR	PIGR	0.0111	0.0031	0.00032	0.0061
tPA	PLAT	0.0106	0.0029	0.00033	0.0062
Carbonic anhydrase 6	CA6	0.0128	0.0036	0.00039	0.0072
GP1BA	GP1BA	-0.0185	0.0053	0.00047	0.0084
Periostin	POSTN	-0.0121	0.0034	0.00047	0.0084
PSA-ACT	KLK3 SERPINA3	-0.0128	0.0037	0.00049	0.0087
bFGF-R	FGFR1	-0.0166	0.0048	0.00055	0.0091
JAM-B	JAM2	-0.0174	0.005	0.00053	0.0091
Laminin	LAMA1 LAMB1 LAMC1	0.012	0.0035	0.00054	0.0091
TSP4	THBS4	0.0124	0.0036	0.00054	0.0091
C3a	C3	0.0043	0.0012	0.00057	0.0093
AN32B	ANP32B	0.0156	0.0045	0.00059	0.0094
EDA	EDA	-0.0133	0.0039	0.00059	0.0094
WIF-1	WIF1	-0.0148	0.0043	0.00067	0.01
CAPG	CAPG	-0.0114	0.0034	0.00077	0.012
Chitotriosidase-1	CHIT1	-0.0147	0.0043	0.00075	0.012
ALCAM	ALCAM	-0.0191	0.0057	0.00083	0.013
CD23	FCER2	-0.0177	0.0053	0.00086	0.013
Activin A	INHBA	0.0081	0.0024	0.00095	0.014
CATZ	CTSZ	0.0153	0.0046	0.00092	0.014
HDGR2	HDGFRP2	0.0149	0.0045	0.00094	0.014
Nogo Receptor	RTN4R	0.0162	0.0049	0.00098	0.014
Haptoglobin Mixed Type	HP	0.0063	0.0019	0.0011	0.015
Mammaglobin 2	SCGB2A1	0.0118	0.0036	0.0012	0.016
TWEAK	TNFSF12	0.016	0.005	0.0014	0.019
BCMA	TNFRSF17	-0.0161	0.0051	0.0015	0.02
Caspase-10	CASP10	0.0147	0.0046	0.0016	0.021
MP2K4	MAP2K4	0.0127	0.004	0.0016	0.021
PYY	PYY	0.0086	0.0028	0.002	0.026
HPLN1	HAPLN1	0.0153	0.005	0.0021	0.027
Antithrombin III	SERPINC1	-0.0261	0.0086	0.0024	0.03
HCC-1	CCL14	-0.0107	0.0035	0.0023	0.03
Insulin	INS	0.0121	0.0039	0.0024	0.03
C1QBP	C1QBP	0.0135	0.0045	0.0026	0.032
UNC5H4	UNC5D	-0.011	0.0036	0.0026	0.032
IGFBP-4	IGFBP4	0.0127	0.0042	0.0027	0.033
sRAGE	AGER	-0.0142	0.0047	0.0028	0.034
VCAM-1	VCAM1	-0.0101	0.0034	0.0032	0.037
PD-L2	PDCD1LG2	-0.0144	0.0049	0.0032	0.038
LCK	LCK	0.0202	0.0069	0.0037	0.042
BOC	BOC	-0.0095	0.0033	0.0038	0.043
SCF sR	KIT	-0.0099	0.0034	0.0039	0.044
TSP2	THBS2	-0.0079	0.0027	0.0041	0.046
uPA	PLAU	-0.0113	0.0039	0.0041	0.046
EphA1	EPHA1	0.0084	0.0029	0.0043	0.047
suPAR	PLAUR	-0.0105	0.0036	0.0043	0.047
NCAM-L1	L1CAM	0.0114	0.004	0.0047	0.05
4EBP2	EIF4EBP2	0.0139	0.0049	0.0048	0.051
ASM3A	SMPDL3A	0.0091	0.0032	0.0049	0.052
Cadherin E	CDH1	0.0142	0.005	0.0051	0.053
Enterokinase	PRSS7	0.0141	0.005	0.0052	0.054
TAFI	CPB2	0.0227	0.0082	0.0055	0.056
Cadherin-6	CDH6	0.0098	0.0035	0.0056	0.057
CBX5	CBX5	0.0172	0.0062	0.0061	0.061
CSF-1	CSF1	-0.009	0.0033	0.0061	0.061
Endostatin	COL18A1	-0.0133	0.0049	0.0062	0.061
MCP-3	CCL7	-0.0131	0.0048	0.007	0.068
CRP	CRP	0.0039	0.0015	0.0075	0.073
BGN	BGN	-0.0071	0.0027	0.0088	0.084
Factor I	CFI	0.0194	0.0074	0.0089	0.084
MIA	MIA	-0.0146	0.0056	0.0088	0.084
TNF sR-II	TNFRSF1B	-0.0132	0.005	0.0088	0.084
BMP-1	BMP1	0.009	0.0034	0.0093	0.087
Lymphotoxin a2/b1	LTA LTB	-0.0091	0.0035	0.0098	0.091
BLC	CXCL13	-0.0058	0.0023	0.012	0.11
IGFBP-7	IGFBP7	-0.0149	0.0059	0.012	0.11
Livin B	BIRC7	0.015	0.006	0.013	0.11
P-Selectin	SELP	0.0059	0.0024	0.013	0.11
SCGF-alpha	CLEC11A	-0.0109	0.0044	0.013	0.11
TGF-b R III	TGFBR3	-0.0141	0.0056	0.013	0.11
TGF-b3	TGFB3	0.0167	0.0066	0.012	0.11
AGR2	AGR2	0.0172	0.007	0.014	0.12
CRIS3	CRISP3	0.0205	0.0084	0.015	0.12
DC-SIGN	CD209	0.0127	0.0052	0.015	0.12
DPP2	DPP7	0.0094	0.0038	0.015	0.12
EMR2	EMR2	0.008	0.0033	0.015	0.12
HSP 70	HSPA1A	-0.0086	0.0035	0.014	0.12
Kallikrein 4	KLK4	0.0147	0.006	0.014	0.12
C9	C9	-0.0112	0.0046	0.016	0.13
EPHB2	EPHB2	-0.0089	0.0037	0.015	0.13
IGFBP-6	IGFBP6	0.0125	0.0053	0.018	0.14
Kininogen HMW	KNG1	0.006	0.0025	0.018	0.14
KYNU	KYNU	0.0068	0.0028	0.018	0.14
Mesothelin	MSLN	0.0088	0.0037	0.018	0.14
PIM1	PIM1	0.0117	0.0049	0.017	0.14
sCD163	CD163	0.0117	0.0049	0.017	0.14
sLeptin R	LEPR	-0.0103	0.0043	0.018	0.14
IL-17E	IL25	0.0086	0.0037	0.02	0.15
Macrophage mannose receptor	MRC1	-0.0121	0.0051	0.019	0.15
ANGL4	ANGPTL4	-0.0087	0.0037	0.02	0.16
BDNF	BDNF	0.0066	0.0029	0.022	0.16
BST1	BST1	-0.0083	0.0036	0.023	0.16
FUT5	FUT5	-0.0064	0.0028	0.021	0.16
GCKR	GCKR	0.0137	0.0059	0.021	0.16
IGF-II receptor	IGF2R	0.0124	0.0054	0.023	0.16
Integrin aVb5	ITGAV ITGB5	0.0102	0.0045	0.023	0.16
Nectin-like protein 1	CADM3	-0.0097	0.0042	0.022	0.16
Protein disulfide-isomerase	P4HB	0.0123	0.0054	0.022	0.16
Semaphorin-6A	SEMA6A	-0.0086	0.0037	0.021	0.16
Afamin	AFM	0.0116	0.0051	0.024	0.17
Angiopoietin-4	ANGPT4	0.0108	0.0047	0.023	0.17
C3b	C3	0.0021	0.0009	0.024	0.17
GPNMB	GPNMB	-0.0089	0.0039	0.024	0.17
NCK1	NCK1	0.0105	0.0047	0.025	0.17
NKp46	NCR1	-0.0111	0.0049	0.024	0.17
OPG	TNFRSF11B	-0.006	0.0026	0.023	0.17
TRY3	PRSS3	0.0152	0.0067	0.024	0.17
ADAMTS-4	ADAMTS4	0.0148	0.0066	0.026	0.18
complement factor H-related 5	CFHR5	0.009	0.0041	0.027	0.18
FGF7	FGF7	-0.0073	0.0033	0.027	0.18
IFN-lambda 2	IL28A	0.0108	0.0049	0.026	0.18
DYRK3	DYRK3	-0.0094	0.0043	0.029	0.19
Elastase	ELANE	0.0099	0.0046	0.03	0.19
IDUA	IDUA	0.0091	0.0042	0.03	0.19
IL24	IL24	0.0098	0.0045	0.03	0.19
MDC	CCL22	-0.0076	0.0035	0.03	0.19
P-Cadherin	CDH3	0.009	0.0041	0.03	0.19
Phosphoglycerate mutase 1	PGAM1	0.0018	0.0008	0.03	0.19
sICAM-3	ICAM3	0.0146	0.0066	0.028	0.19
Apo D	APOD	0.0074	0.0035	0.032	0.2
Cardiotrophin-1	CTF1	0.0103	0.0048	0.032	0.2
GRN	GRN	-0.0144	0.0067	0.032	0.2
PDE11	PDE11A	0.0044	0.002	0.033	0.2
SAA	SAA1	0.0032	0.0015	0.031	0.2
sICAM-1	ICAM1	0.0102	0.0048	0.033	0.2
STRATIFIN	SFN	0.0073	0.0034	0.031	0.2
Activin RIB	ACVR1B	0.0119	0.0056	0.034	0.21
C1q	C1QA C1QB C1QC	-0.0028	0.0013	0.035	0.21
GDF-9	GDF9	0.0154	0.0073	0.035	0.21
GDF2	GDF2	-0.0083	0.0039	0.036	0.21
IL-8	IL8	-0.0117	0.0056	0.036	0.21
LAG-3	LAG3	-0.0066	0.0031	0.034	0.21
Lysozyme	LYZ	-0.0095	0.0045	0.037	0.21
OX40 Ligand	TNFSF4	0.0141	0.0067	0.037	0.21
Siglec-3	CD33	-0.0059	0.0028	0.035	0.21
STX1a	STX1A	0.0117	0.0056	0.037	0.21
Cathepsin A	CTSA	0.0053	0.0026	0.039	0.22
Cytochrome c	CYCS	0.0118	0.0057	0.038	0.22
ENTP5	ENTPD5	0.0114	0.0055	0.038	0.22
GRB2-related adapter protein 2	GRAP2	0.0119	0.0058	0.039	0.22
Keratin 18	KRT18	0.0075	0.0036	0.039	0.22
Persephin	PSPN	0.0122	0.0059	0.039	0.22
PTP-1B	PTPN1	0.0045	0.0022	0.037	0.22
SLAF7	SLAMF7	-0.0072	0.0034	0.038	0.22
SPARCL1	SPARCL1	-0.0112	0.0054	0.038	0.22
Aggrecan	ACAN	-0.0096	0.0047	0.042	0.23
AMNLS	AMN	-0.0076	0.0038	0.044	0.23
Endoglin	ENG	-0.0067	0.0033	0.041	0.23
Ephrin-A4	EFNA4	-0.0083	0.0041	0.043	0.23
HPG-	HPGD	0.0061	0.003	0.042	0.23
IP-10	CXCL10	-0.0061	0.003	0.043	0.23
OBCAM	OPCML	0.0079	0.0039	0.042	0.23
Protein C	PROC	0.0144	0.007	0.041	0.23
Cripto	TDGF1	0.0135	0.0067	0.046	0.24
ILT-4	LILRB2	-0.0107	0.0053	0.045	0.24
Layilin	LAYN	-0.0131	0.0065	0.046	0.24
a2-Antiplasmin	SERPINF2	0.0175	0.0088	0.047	0.25
CATC	CTSC	0.0122	0.0062	0.049	0.25
CYTN	CST1	0.0056	0.0029	0.05	0.25
DSC3	DSC3	0.0104	0.0052	0.047	0.25
FGFR-2	FGFR2	-0.0088	0.0045	0.05	0.25
GIIE	PLA2G2E	0.0108	0.0055	0.052	0.25
GNS	GNS	0.0056	0.0028	0.048	0.25
iC3b	C3	0.0044	0.0022	0.05	0.25
kallikrein 12	KLK12	-0.0048	0.0024	0.051	0.25
NKp44	NCR2	0.0103	0.0052	0.049	0.25
PAFAH	PLA2G7	0.0096	0.0049	0.051	0.25
PDE7A	PDE7A	0.0143	0.0072	0.048	0.25
Plasmin	PLG	0.0132	0.0067	0.049	0.25
pTEN	PTEN	0.0059	0.003	0.05	0.25
Testican-2	SPOCK2	-0.0108	0.0055	0.049	0.25
VEGF121	VEGFA	0.0082	0.0041	0.047	0.25
BFL1	BCL2A1	0.0075	0.0039	0.054	0.26
Bone proteoglycan II	DCN	-0.0082	0.0043	0.054	0.26
Kallistatin	SERPINA4	0.0159	0.0083	0.054	0.26
LY86	LY86	0.0063	0.0033	0.056	0.26
Met	MET	-0.0103	0.0053	0.054	0.26
MIP-5	CCL15	0.0083	0.0043	0.056	0.26
TF	F3	-0.0047	0.0025	0.055	0.26
XEDAR	EDA2R	-0.0134	0.007	0.056	0.26
GPC5	GPC5	-0.0097	0.005	0.056	0.27
HO-2	HMOX2	0.0081	0.0043	0.059	0.27
TIMD3	HAVCR2	-0.0065	0.0034	0.058	0.27
DAPK2	DAPK2	0.0062	0.0033	0.062	0.28
EMAP-2	AIMP1	0.0095	0.0051	0.061	0.28
Glucagon	GCG	0.0041	0.0022	0.062	0.28
HINT1	HINT1	0.0115	0.0061	0.063	0.28
Neurotrophin-3	NTF3	-0.0076	0.004	0.061	0.28
PGCB	BCAN	-0.0111	0.0059	0.061	0.28
RGMA	RGMA	0.0065	0.0035	0.061	0.28
TAJ	TNFRSF19	-0.0091	0.0048	0.061	0.28
annexin I	ANXA1	-0.0041	0.0022	0.063	0.29
Calcineurin B a	PPP3R1	0.005	0.0027	0.067	0.29
CDC37	CDC37	0.0068	0.0037	0.064	0.29
FABPE	FABP5	-0.0104	0.0056	0.065	0.29
HDAC8	HDAC8	0.0065	0.0035	0.066	0.29
RGM-C	HFE2	0.0093	0.0051	0.066	0.29
Thrombopoietin Receptor	MPL	0.013	0.0071	0.066	0.29
IL-19	IL19	-0.0095	0.0052	0.068	0.3
ANGL3	ANGPTL3	0.0092	0.0051	0.072	0.31
ECM1	ECM1	-0.0068	0.0037	0.07	0.31
IL-13	IL13	0.0097	0.0054	0.073	0.31
LSAMP	LSAMP	-0.0111	0.0062	0.072	0.31
NET4	NTN4	0.0124	0.0069	0.07	0.31
RELT	RELT	-0.0079	0.0044	0.07	0.31
CNTFR alpha	CNTFR	-0.0062	0.0035	0.079	0.32
Ephrin-A5	EFNA5	-0.0071	0.004	0.079	0.32
G-CSF	CSF3	-0.0053	0.003	0.076	0.32
Glutamate carboxypeptidase	CNDP2	0.0055	0.0031	0.074	0.32
Hemoglobin	HBA1 HBB	-0.0017	0.001	0.08	0.32
IL-10 Rb	IL10RB	0.0122	0.0068	0.075	0.32
LKHA4	LTA4H	-0.0046	0.0026	0.075	0.32
LY9	LY9	-0.005	0.0028	0.079	0.32
Lymphotoxin b R	LTBR	-0.0067	0.0037	0.074	0.32
MATK	MATK	0.0082	0.0047	0.078	0.32
MEPE	MEPE	0.0113	0.0064	0.076	0.32
NLGNX	NLGN4X	-0.0067	0.0038	0.076	0.32
NRX1B	NRXN1	-0.0083	0.0047	0.076	0.32
PDK1	PDK1	0.0062	0.0035	0.074	0.32
RBP	RBP4	0.0048	0.0027	0.075	0.32
Testican-1	SPOCK1	0.0044	0.0025	0.079	0.32
ERBB2	ERBB2	0.0086	0.005	0.083	0.33
MRC2	MRC2	0.0083	0.0048	0.081	0.33
NCAM-120	NCAM1	-0.0099	0.0057	0.082	0.33
SORC2	SORCS2	-0.0056	0.0032	0.082	0.33
Apo A-I	APOA1	0.0071	0.0042	0.088	0.34
ARMEL	CDNF	-0.0089	0.0052	0.085	0.34
b2-Microglobulin	B2M	-0.0105	0.0061	0.087	0.34
Cathepsin H	CTSH	-0.014	0.0081	0.085	0.34
CD5L	CD5L	-0.0053	0.0031	0.085	0.34
FCGR1	FCGR1A	0.0084	0.0049	0.086	0.34
IL-18 BPa	IL18BP	-0.0051	0.003	0.09	0.34
IL-4	IL4	0.0116	0.0068	0.089	0.34
Kallikrein 11	KLK11	-0.0068	0.0039	0.084	0.34
PUR8	ADSL	-0.0022	0.0013	0.089	0.34
Semaphorin 3E	SEMA3E	-0.0074	0.0044	0.089	0.34
SPHK2	SPHK2	0.0109	0.0064	0.089	0.34
AMHR2	AMHR2	-0.0113	0.0067	0.093	0.35
ART	AGRP	-0.0059	0.0035	0.091	0.35
ERP29	ERP29	0.0052	0.0031	0.094	0.35
IL-1 R4	IL1RL1	-0.0057	0.0034	0.094	0.35
MDM2	MDM2	0.0058	0.0034	0.093	0.35
MIP-3a	CCL20	0.0101	0.006	0.092	0.35
PSME3	PSME3	0.0093	0.0055	0.091	0.35
Adiponectin	ADIPOQ	-0.0065	0.0039	0.098	0.36
PRL	PRL	0.0057	0.0034	0.096	0.36
SMAC	DIABLO	-0.0029	0.0018	0.098	0.36
TNFSF18	TNFSF18	0.0078	0.0047	0.1	0.37
a1-Antitrypsin	SERPINA1	-0.0065	0.004	0.11	0.38
cIAP-2	BIRC3	0.0096	0.0059	0.11	0.38
CK-MM	CKM	0.0036	0.0022	0.1	0.38
Desmoglein-2	DSG2	-0.0128	0.0078	0.1	0.38
IGF-I sR	IGF1R	-0.0056	0.0035	0.1	0.38
Lymphotoxin a1/b2	LTA LTB	-0.0071	0.0044	0.1	0.38
NID2	NID2	0.0073	0.0045	0.1	0.38
UNC5H3	UNC5C	-0.0105	0.0065	0.11	0.38
a1-Antichymotrypsin	SERPINA3	-0.0081	0.0051	0.11	0.39
CAMK1	CAMK1	0.007	0.0043	0.11	0.39
FGF-10	FGF10	0.0101	0.0063	0.11	0.39
FGF-5	FGF5	0.009	0.0056	0.11	0.39
PLCG1	PLCG1	0.0064	0.004	0.11	0.39
PPase	PPA1	-0.0027	0.0017	0.11	0.39
Prekallikrein	KLKB1	0.0086	0.0053	0.11	0.39
STAB2	STAB2	0.0088	0.0055	0.11	0.39
Aminoacylase-1	ACY1	0.0025	0.0016	0.12	0.4
BGH3	TGFBI	-0.0062	0.004	0.12	0.4
CD22	CD22	0.0089	0.0057	0.11	0.4
Cystatin C	CST3	-0.0122	0.0077	0.12	0.4
FGF-4	FGF4	0.0069	0.0044	0.12	0.4
GV	PLA2G5	0.0128	0.0081	0.12	0.4
LIGHT	TNFSF14	0.0055	0.0035	0.12	0.4
RS3	RPS3	0.0091	0.0058	0.12	0.4
Siglec-9	SIGLEC9	-0.0052	0.0033	0.12	0.4
TGM3	TGM3	-0.0014	0.0009	0.12	0.4
Ubiquitin	RPS27A	-0.0021	0.0013	0.11	0.4
BCAR3	BCAR3	-0.0072	0.0047	0.13	0.41
C3d	C3	0.0043	0.0028	0.13	0.41
Contactin-4	CNTN4	-0.0115	0.0074	0.12	0.41
Cyclin B1	CCNB1	0.0073	0.0047	0.12	0.41
FCG3B	FCGR3B	-0.0054	0.0035	0.12	0.41
GX	PLA2G10	0.0102	0.0066	0.12	0.41
ILT-2	LILRB1	-0.0096	0.0063	0.13	0.41
MIS	AMH	0.0077	0.005	0.12	0.41
MMP-7	MMP7	-0.0054	0.0035	0.12	0.41
SLAF5	CD84	-0.0059	0.0038	0.13	0.41
SPTA2	SPTAN1	0.0072	0.0047	0.12	0.41
TSLP	TSLP	0.0068	0.0044	0.12	0.41
EPI	EREG	0.0082	0.0054	0.13	0.42
Carbonic anhydrase I	CA1	-0.002	0.0013	0.13	0.43
DKK3	DKK3	-0.009	0.006	0.14	0.43
EphA5	EPHA5	-0.0096	0.0065	0.14	0.43
HIV-2 Rev	Human-virus	0.0075	0.005	0.14	0.43
IDE	IDE	-0.0033	0.0022	0.13	0.43
IFN-aA	IFNA2	0.0101	0.0067	0.14	0.43
IgG	IGHG1 IGHG2 IGHG3 IGHG4 IGK@ IGL@	-0.0128	0.0086	0.14	0.43
IL-20 Ra	IL20RA	-0.0087	0.0058	0.13	0.43
MO2R1	CD200R1	-0.0071	0.0048	0.14	0.43
TCCR	IL27RA	0.0078	0.0052	0.13	0.43
Vasoactive Intestinal Peptide	VIP	0.0055	0.0037	0.13	0.43
C1-Esterase Inhibitor	SERPING1	-0.0057	0.0039	0.14	0.44
CDK1/cyclin B	CDC2 CCNB1	0.0073	0.0049	0.14	0.44
DLL4	DLL4	-0.0086	0.0059	0.14	0.44
dopa decarboxylase	DDC	0.0093	0.0064	0.15	0.44
FSTL3	FSTL3	0.0079	0.0054	0.15	0.44
GFRa-1	GFRA1	0.0059	0.0041	0.14	0.44
GOT1	GOT1	0.0048	0.0033	0.15	0.44
H6ST1	HS6ST1	0.0085	0.0058	0.14	0.44
IL-6	IL6	0.0047	0.0032	0.14	0.44
Integrin a1b1	ITGA1 ITGB1	0.0023	0.0016	0.14	0.44
Ku70	XRCC6	-0.0052	0.0035	0.14	0.44
LAG-1	CCL4L1	-0.0055	0.0037	0.14	0.44
Marapsin	PRSS27	-0.0055	0.0038	0.15	0.44
MFRP	MFRP	0.0063	0.0043	0.14	0.44
Myoglobin	MB	0.0045	0.0031	0.14	0.44
Neurotrophin-5	NTF4	0.0084	0.0057	0.14	0.44
PAK3	PAK3	-0.0041	0.0028	0.14	0.44
SPINT2	SPINT2	-0.0051	0.0035	0.15	0.44
Thymidine kinase	TK1	0.0076	0.0052	0.15	0.44
Thyroglobulin	TG	0.008	0.0055	0.14	0.44
TrkB	NTRK2	0.0078	0.0053	0.14	0.44
TrkC	NTRK3	-0.005	0.0034	0.14	0.44
Trypsin 2	PRSS2	-0.0046	0.0031	0.14	0.44
FGF-8B	FGF8	0.0083	0.0058	0.15	0.45
Soggy-1	DKKL1	0.0042	0.0029	0.15	0.45
B7-H1	CD274	-0.0055	0.0039	0.16	0.46
Dynactin subunit 2	DCTN2	-0.0046	0.0032	0.15	0.46
Nucleoside diphosphate kinase A	NME1	-0.003	0.0021	0.16	0.46
PDE4D	PDE4D	0.0071	0.005	0.16	0.46
VEGF sR3	FLT4	-0.0068	0.0048	0.16	0.46
4-1BB	TNFRSF9	-0.0071	0.0051	0.16	0.47
ASGR1	ASGR1	0.0072	0.0052	0.16	0.47
Clusterin	CLU	0.006	0.0043	0.17	0.47
CO8A1	COL8A1	-0.0048	0.0034	0.16	0.47
Coagulation Factor XI	F11	-0.0082	0.0059	0.16	0.47
Elafin	PI3	-0.0049	0.0035	0.16	0.47
Galectin-4	LGALS4	0.0069	0.0049	0.16	0.47
IL22RA1	IL22RA1	0.0063	0.0045	0.16	0.47
kallikrein 14	KLK14	0.0042	0.0031	0.17	0.47
LGMN	LGMN	0.0065	0.0047	0.17	0.47
MK12	MAPK12	0.0026	0.0019	0.17	0.47
MSP R	MST1R	0.0063	0.0045	0.16	0.47
Secretin	SCT	0.0081	0.0058	0.16	0.47
Somatostatin-28	SST	0.0077	0.0055	0.16	0.47
SREC-II	SCARF2	0.0067	0.0049	0.17	0.47
TGF-b1	TGFB1	0.0056	0.004	0.16	0.47
TLR2	TLR2	0.0062	0.0044	0.16	0.47
Carbonic anhydrase III	CA3	-0.0022	0.0017	0.18	0.48
contactin-1	CNTN1	-0.0081	0.0059	0.17	0.48
IL-11 RA	IL11RA	0.0051	0.0037	0.17	0.48
IL-23 R	IL23R	-0.0045	0.0033	0.17	0.48
MBD4	MBD4	0.0059	0.0044	0.18	0.48
RGMB	RGMB	0.0104	0.0076	0.17	0.48
sFRP-3	FRZB	-0.0062	0.0046	0.17	0.48
TIMP-3	TIMP3	0.0026	0.0019	0.17	0.48
6Ckine	CCL21	-0.0078	0.0059	0.18	0.49
CTLA-4	CTLA4	0.0059	0.0044	0.18	0.49
DMP1	DMP1	-0.0064	0.0048	0.18	0.49
ENA-78	CXCL5	0.0103	0.0077	0.18	0.49
EphB4	EPHB4	0.0044	0.0033	0.19	0.49
IL-18 Rb	IL18RAP	0.0103	0.0077	0.18	0.49
MMP-2	MMP2	-0.0055	0.0041	0.18	0.49
OX2G	CD200	-0.0056	0.0042	0.18	0.49
SIRT2	SIRT2	-0.0054	0.004	0.18	0.49
TGF-b2	TGFB2	0.0069	0.0052	0.18	0.49
XTP3A	DCTPP1	-0.0052	0.0039	0.18	0.49
DBNL	DBNL	0.0028	0.0021	0.19	0.5
MATN2	MATN2	-0.0079	0.006	0.19	0.5
PBEF	NAMPT	0.0031	0.0023	0.19	0.5
a2-HS-Glycoprotein	AHSG	0.0089	0.0069	0.2	0.51
Apo E4	APOE	0.0039	0.003	0.2	0.51
BCL2-like 1 protein	BCL2L1	0.0033	0.0025	0.2	0.51
C3	C3	0.0022	0.0017	0.19	0.51
Catalase	CAT	-0.0018	0.0014	0.2	0.51
GREM1	GREM1	0.0058	0.0044	0.2	0.51
IL-17B	IL17B	0.0085	0.0066	0.2	0.51
IL-23	IL12B IL23A	0.0073	0.0056	0.2	0.51
kallikrein 13	KLK13	0.0079	0.0061	0.2	0.51
Luteinizing hormone	CGA LHB	0.0017	0.0013	0.19	0.51
LYVE1	LYVE1	0.0042	0.0033	0.2	0.51
NAGK	NAGK	0.0035	0.0027	0.19	0.51
NAP-2	PPBP	0.001	0.0008	0.2	0.51
Notch 1	NOTCH1	-0.0084	0.0066	0.2	0.51
Olfactomedin-4	OLFM4	-0.0031	0.0024	0.19	0.51
paraoxonase 1	PON1	0.0089	0.0069	0.2	0.51
PGP9.5	UCHL1	0.002	0.0016	0.2	0.51
Siglec-6	SIGLEC6	-0.0055	0.0043	0.2	0.51
Thyroxine-Binding Globulin	SERPINA7	-0.0093	0.0071	0.19	0.51
AURKB	AURKB	0.008	0.0063	0.21	0.52
Cadherin-2	CDH2	0.0067	0.0053	0.21	0.52
IL-10	IL10	0.0087	0.0069	0.21	0.52
Myeloperoxidase	MPO	0.0056	0.0044	0.2	0.52
SIG14	SIGLEC14	-0.0055	0.0044	0.21	0.52
Albumin	ALB	-0.0066	0.0053	0.22	0.53
ARP19	ARPP19	0.002	0.0016	0.21	0.53
CaMKK alpha	CAMKK1	0.0026	0.0021	0.21	0.53
IL-20	IL20	0.0072	0.0058	0.21	0.53
LRRT1	LRRTM1	0.007	0.0056	0.21	0.53
PACAP-38	ADCYAP1	0.0063	0.0051	0.21	0.53
Siglec-7	SIGLEC7	-0.006	0.0048	0.21	0.53
Carbonic Anhydrase IV	CA4	-0.0049	0.004	0.22	0.54
CD109	CD109	-0.0045	0.0037	0.23	0.54
CDK8/cyclin C	CDK8 CCNC	0.0025	0.0021	0.22	0.54
DC-SIGNR	CLEC4M	0.0054	0.0044	0.22	0.54
Eotaxin	CCL11	-0.0045	0.0037	0.22	0.54
ER	ESR1	0.0059	0.0049	0.22	0.54
HIPK3	HIPK3	0.005	0.0041	0.23	0.54
IL-5 Ra	IL5RA	-0.0053	0.0043	0.22	0.54
MAPK14	MAPK14	0.0017	0.0014	0.22	0.54
MIP-3b	CCL19	-0.0045	0.0037	0.22	0.54
Plasminogen	PLG	0.0084	0.0068	0.22	0.54
SCGF-beta	CLEC11A	-0.0065	0.0053	0.22	0.54
ABL2	ABL2	-0.0072	0.006	0.23	0.55
BSSP4	PRSS22	-0.0047	0.0039	0.23	0.55
C5	C5	-0.0074	0.0061	0.23	0.55
Cadherin-12	CDH12	0.0042	0.0035	0.23	0.55
Caspase-2	CASP2	0.0054	0.0045	0.23	0.55
cGMP-stimulated PDE	PDE2A	0.0031	0.0026	0.23	0.55
IL-2 sRa	IL2RA	-0.0054	0.0045	0.23	0.55
KIRR3	KIRREL3	0.0091	0.0076	0.23	0.55
LIF sR	LIFR	-0.0052	0.0044	0.23	0.55
MATN3	MATN3	0.0051	0.0043	0.23	0.55
TRAIL R1	TNFRSF10A	-0.0055	0.0046	0.23	0.55
Angiopoietin-1	ANGPT1	0.0021	0.0017	0.24	0.56
CHST2	CHST2	0.0038	0.0032	0.24	0.56
EPO-R	EPOR	0.0076	0.0065	0.24	0.56
MRCKB	CDC42BPB	-0.0051	0.0044	0.24	0.56
Apo E3	APOE	0.0039	0.0033	0.25	0.57
Chymase	CMA1	0.0051	0.0045	0.25	0.57
CLF-1/CLC Complex	CRLF1 CLCF1	0.0075	0.0065	0.25	0.57
discoidin domain receptor 1	DDR1	0.0066	0.0057	0.25	0.57
IL-17 sR	IL17RA	-0.0078	0.0067	0.24	0.57
IL-7	IL7	0.0077	0.0066	0.25	0.57
PDE3A	PDE3A	-0.0039	0.0034	0.25	0.57
Tenascin	TNC	0.006	0.0052	0.25	0.57
b-NGF	NGF	0.0055	0.0048	0.25	0.58
CD48	CD48	-0.0083	0.0073	0.26	0.58
Granzyme H	GZMH	0.0063	0.0056	0.25	0.58
HPV E7 Type18	Human-virus	0.0055	0.0048	0.25	0.58
MICB	MICB	-0.0047	0.0041	0.25	0.58
tau	MAPT	0.0049	0.0043	0.26	0.58
B7-H2	ICOSLG	0.0014	0.0012	0.27	0.59
CAMK2B	CAMK2B	0.0018	0.0016	0.26	0.59
Cytochrome P450 3A4	CYP3A4	0.0014	0.0012	0.26	0.59
Esterase D	ESD	-0.0018	0.0016	0.26	0.59
LRRT3	LRRTM3	0.0057	0.0051	0.26	0.59
NCC27	CLIC1	0.001	0.0009	0.26	0.59
Spondin-1	SPON1	-0.006	0.0053	0.26	0.59
ADAM12	ADAM12	0.0077	0.0071	0.28	0.6
CD30 Ligand	TNFSF8	-0.0064	0.0059	0.27	0.6
CK-MB	CKB CKM	0.0019	0.0018	0.28	0.6
DAN	NBL1	-0.0046	0.0042	0.27	0.6
ESAM	ESAM	0.0039	0.0037	0.28	0.6
Factor H	CFH	0.0095	0.0089	0.28	0.6
Fas ligand soluble	FASLG	-0.0047	0.0043	0.27	0.6
FGF-8A	FGF8	0.0038	0.0035	0.27	0.6
IL-12 Rb1	IL12RB1	0.006	0.0055	0.28	0.6
IL-15 Ra	IL15RA	0.0089	0.0082	0.28	0.6
LRP8	LRP8	-0.0063	0.0057	0.27	0.6
Myokinase human	AK1	-0.0014	0.0013	0.27	0.6
NMT1	NMT1	0.0016	0.0015	0.27	0.6
Prothrombin	F2	-0.0054	0.005	0.28	0.6
PTHrP	PTHLH	0.0058	0.0054	0.28	0.6
ROBO3	ROBO3	0.0068	0.0063	0.28	0.6
ROR1	ROR1	-0.0063	0.0058	0.27	0.6
Semaphorin 3A	SEMA3A	0.0063	0.0058	0.28	0.6
SLIK5	SLITRK5	-0.0041	0.0038	0.27	0.6
TPSB2	TPSB2	0.0068	0.0062	0.27	0.6
Tropomyosin 1 alpha chain	TPM1	0.0063	0.0057	0.27	0.6
TYK2	TYK2	0.0037	0.0034	0.28	0.6
URB	CCDC80	0.0056	0.0052	0.28	0.6
AMPK a1b1g1	PRKAA1 PRKAB1 PRKAG1	0.0066	0.0062	0.29	0.61
calreticulin	CALR	-0.0069	0.0065	0.29	0.61
CBPE	CPE	-0.0045	0.0042	0.29	0.61
IL-4 sR	IL4R	0.0056	0.0053	0.29	0.61
MMP-17	MMP17	0.0055	0.0052	0.29	0.61
ROBO2	ROBO2	-0.0072	0.0068	0.29	0.61
Survivin	BIRC5	0.0062	0.0059	0.29	0.61
BASI	BSG	0.0031	0.0029	0.3	0.62
CAMK2D	CAMK2D	0.0015	0.0014	0.3	0.62
Cytidylate kinase	CMPK1	-0.0034	0.0032	0.29	0.62
GPC2	GPC2	0.0068	0.0064	0.29	0.62
IL-5	IL5	-0.0041	0.004	0.3	0.62
RANK	TNFRSF11A	-0.0038	0.0036	0.29	0.62
Sonic Hedgehog	SHH	0.0028	0.0026	0.3	0.62
KPCT	PRKCQ	0.0021	0.002	0.3	0.63
RAP	LRPAP1	0.0038	0.0037	0.3	0.63
ARSB	ARSB	0.0054	0.0054	0.31	0.64
B7	CD80	0.0048	0.0047	0.31	0.64
Calcineurin	PPP3CA PPP3R1	0.0012	0.0012	0.32	0.64
Calpastatin	CAST	-0.0048	0.0048	0.32	0.64
CATE	CTSE	0.0045	0.0045	0.32	0.64
CDK2/cyclin A	CDK2 CCNA2	0.0066	0.0066	0.32	0.64
CLC7A	CLEC7A	-0.0029	0.0029	0.32	0.64
CNTF	CNTF	0.0061	0.0061	0.32	0.64
D-dimer	FGA FGB FGG	-0.0033	0.0033	0.32	0.64
DR6	TNFRSF21	-0.0049	0.0049	0.32	0.64
FCAR	FCAR	0.0056	0.0055	0.31	0.64
FCG2A/B	FCGR2A FCGR2B	0.0041	0.004	0.31	0.64
IL-11	IL11	0.0059	0.0059	0.32	0.64
Nidogen	NID1	0.0051	0.005	0.31	0.64
PPIB	PPIB	-0.0058	0.0057	0.31	0.64
PSD7	PSMD7	-0.0045	0.0044	0.31	0.64
PTN	PTN	0.0032	0.0032	0.32	0.64
RAD51	RAD51	-0.0027	0.0026	0.31	0.64
TrATPase	ACP5	-0.0047	0.0047	0.31	0.64
B7-2	CD86	-0.0043	0.0044	0.33	0.65
C6	C6	-0.0027	0.0027	0.33	0.65
ERBB3	ERBB3	0.0054	0.0056	0.33	0.65
Fibrinogen	FGA FGB FGG	-0.0034	0.0035	0.33	0.65
HPV E7 Type 16	Human-virus	0.0064	0.0066	0.33	0.65
IL-1 sRI	IL1R1	0.0032	0.0033	0.32	0.65
KI3S1	KIR3DS1	0.006	0.0061	0.33	0.65
PCNA	PCNA	0.0057	0.0059	0.33	0.65
SLAF6	SLAMF6	-0.0049	0.0051	0.33	0.65
TNFSF15	TNFSF15	-0.0037	0.0038	0.33	0.65
TPSG1	TPSG1	-0.0045	0.0045	0.32	0.65
gp130 soluble	IL6ST	-0.0069	0.0072	0.34	0.66
HNRPQ	SYNCRIP	0.0032	0.0033	0.34	0.66
PAK7	PAK7	0.0049	0.0051	0.34	0.66
PF-4	PF4	0.0006	0.0006	0.34	0.66
Renin	REN	0.0031	0.0032	0.34	0.66
Trypsin	PRSS1	-0.0038	0.004	0.34	0.66
C5b 6 Complex	C5 C6	-0.0057	0.0061	0.35	0.67
DRR1	FAM107A	0.0076	0.008	0.34	0.67
Ferritin	FTH1 FTL	-0.0011	0.0012	0.34	0.67
HRG	HRG	-0.0042	0.0045	0.35	0.67
SH21A	SH2D1A	0.0032	0.0034	0.35	0.67
vWF	VWF	-0.0011	0.0012	0.35	0.67
3HIDH	HIBADH	-0.0045	0.0049	0.36	0.68
CONA1	COL23A1	0.0016	0.0017	0.36	0.68
IL-12	IL12A IL12B	0.0056	0.006	0.35	0.68
PPAC	ACP1	-0.0013	0.0014	0.36	0.68
ULBP-1	ULBP1	0.005	0.0053	0.35	0.68
annexin II	ANXA2	-0.0024	0.0026	0.36	0.69
BMP-6	BMP6	-0.0046	0.0051	0.37	0.69
C2	C2	0.0061	0.0067	0.37	0.69
CAMK2A	CAMK2A	0.0015	0.0016	0.37	0.69
Contactin-5	CNTN5	0.0072	0.0079	0.36	0.69
IGFBP-5	IGFBP5	-0.004	0.0044	0.36	0.69
MP2K2	MAP2K2	0.0046	0.0051	0.37	0.69
OLR1	OLR1	-0.0022	0.0024	0.36	0.69
ON	SPARC	0.0012	0.0013	0.36	0.69
YES	YES1	0.0021	0.0023	0.37	0.69
ALT	GPT	0.0022	0.0025	0.38	0.7
CHST6	CHST6	-0.0048	0.0054	0.38	0.7
CTAP-III	PPBP	0.0006	0.0007	0.37	0.7
gpIIbIIIa	ITGA2B ITGB3	-0.0008	0.0009	0.38	0.7
IFN-g R1	IFNGR1	-0.0039	0.0044	0.38	0.7
NKp30	NCR3	-0.0066	0.0073	0.37	0.7
PARK7	PARK7	-0.0038	0.0043	0.37	0.7
Sialoadhesin	SIGLEC1	0.005	0.0056	0.38	0.7
sICAM-5	ICAM5	-0.0052	0.0059	0.37	0.7
CKAP2	CKAP2	-0.0038	0.0043	0.39	0.71
CLC4K	CD207	0.0055	0.0064	0.39	0.71
DnaJ homolog	DNAJC19	0.0032	0.0037	0.39	0.71
FGF-17	FGF17	0.0049	0.0057	0.39	0.71
Fibrinogen g-chain dimer	FGG	-0.0031	0.0035	0.38	0.71
FN1.4	FN1	-0.0019	0.0022	0.38	0.71
MK08	MAPK8	0.0013	0.0015	0.38	0.71
Noggin	NOG	-0.0026	0.003	0.38	0.71
PH	PPY	0.0021	0.0024	0.39	0.71
TS	TYMS	0.0022	0.0026	0.39	0.71
17-beta-HSD 1	HSD17B1	-0.005	0.0058	0.39	0.72
CHL1	CHL1	-0.0049	0.0058	0.4	0.72
IL-2	IL2	0.0027	0.0032	0.4	0.72
NPS-PLA2	PLA2G2A	-0.0026	0.003	0.4	0.72
VEGF	VEGFA	-0.0045	0.0053	0.4	0.72
transcription factor MLR1 isoform CRA_b	LCORL	0.0051	0.0062	0.41	0.73
ATP synthase beta chain	ATP5B	-0.0028	0.0034	0.42	0.74
C4	C4A C4B	0.0034	0.0042	0.42	0.74
C5a	C5	0.0017	0.0021	0.42	0.74
Cathepsin S	CTSS	0.0042	0.0052	0.42	0.74
Cofilin-1	CFL1	-0.001	0.0012	0.41	0.74
DERM	DPT	0.0043	0.0053	0.42	0.74
FGF-6	FGF6	0.0026	0.0032	0.41	0.74
FGR	FGR	-0.0033	0.0041	0.42	0.74
HCC-4	CCL16	0.0035	0.0042	0.41	0.74
IL-17 RD	IL17RD	-0.005	0.0061	0.42	0.74
IL-1b	IL1B	0.0028	0.0035	0.42	0.74
NG36	EHMT2	0.003	0.0038	0.42	0.74
PKC-Z	PRKCZ	0.003	0.0037	0.42	0.74
Properdin	CFP	0.0029	0.0036	0.42	0.74
PSA	KLK3	-0.0039	0.0048	0.42	0.74
TRAIL R4	TNFRSF10D	0.0037	0.0046	0.42	0.74
C34 gp41 HIV Fragment	Human-virus	-0.0033	0.0042	0.43	0.75
Cathepsin V	CTSL2	-0.0025	0.0031	0.42	0.75
IL-18 Ra	IL18R1	0.0028	0.0035	0.43	0.75
Apo E	APOE	0.0018	0.0022	0.44	0.76
Carbonic anhydrase 9	CA9	-0.003	0.0039	0.44	0.76
carbonic anhydrase II	CA2	0.0039	0.005	0.43	0.76
FGF-20	FGF20	-0.0045	0.0058	0.44	0.76
ALK-1	ACVRL1	-0.0037	0.0049	0.45	0.77
AMPM2	METAP2	-0.001	0.0013	0.46	0.77
BMP RII	BMPR2	-0.0039	0.0052	0.45	0.77
BNP-32	NPPB	0.004	0.0052	0.45	0.77
CAD15	CDH15	-0.0037	0.0051	0.46	0.77
Cathepsin D	CTSD	-0.0019	0.0027	0.47	0.77
CDON	CDON	-0.0036	0.0048	0.46	0.77
Chk2	CHEK2	0.0032	0.0041	0.44	0.77
CXCL16 soluble	CXCL16	0.0046	0.0061	0.45	0.77
CYTF	CST7	0.0025	0.0033	0.45	0.77
Eotaxin-2	CCL24	0.0052	0.0071	0.47	0.77
FGF-19	FGF19	-0.001	0.0014	0.47	0.77
FGFR4	FGFR4	0.004	0.0054	0.46	0.77
Flt-3	FLT3	0.0012	0.0017	0.46	0.77
FN1.3	FN1	-0.0012	0.0016	0.45	0.77
GFAP	GFAP	-0.0045	0.0061	0.46	0.77
GFRa-3	GFRA3	0.0049	0.0064	0.45	0.77
GHC2	SLC25A18	0.0044	0.0059	0.45	0.77
HMGR	HMGCR	0.0031	0.0043	0.47	0.77
HVEM	TNFRSF14	-0.004	0.0054	0.46	0.77
IgE	IGHE IGK@ IGL@	0.0019	0.0026	0.47	0.77
IL-34	IL34	0.0041	0.0054	0.45	0.77
JAG2	JAG2	0.004	0.0052	0.44	0.77
kallikrein 5	KLK5	0.003	0.004	0.46	0.77
KREM2	KREMEN2	0.0016	0.0022	0.48	0.77
M-CSF R	CSF1R	0.0026	0.0035	0.46	0.77
MAPKAPK3	MAPKAPK3	0.0013	0.0017	0.46	0.77
MMP-3	MMP3	-0.003	0.004	0.46	0.77
Mn SOD	SOD2	0.004	0.0052	0.45	0.77
PAFAH beta subunit	PAFAH1B2	-0.0012	0.0016	0.46	0.77
Peroxiredoxin-1	PRDX1	-0.0009	0.0013	0.47	0.77
PTH	PTH	0.0044	0.0059	0.45	0.77
PTK6	PTK6	-0.0014	0.0018	0.45	0.77
SET	SET	0.0035	0.0049	0.47	0.77
sICAM-2	ICAM2	0.0042	0.0059	0.47	0.77
sRANKL	TNFSF11	-0.003	0.004	0.45	0.77
STK16	STK16	0.0042	0.0058	0.47	0.77
TACI	TNFRSF13B	-0.0037	0.0049	0.45	0.77
TCPTP	PTPN2	0.0048	0.0064	0.46	0.77
TEC	TEC	0.0013	0.0017	0.47	0.77
TFF3	TFF3	-0.0026	0.0036	0.47	0.77
TGF-b R II	TGFBR2	0.0037	0.005	0.46	0.77
TNF sR-I	TNFRSF1A	0.0056	0.0078	0.47	0.77
VEGF sR2	KDR	0.0047	0.0065	0.47	0.77
C3adesArg	C3	-0.0019	0.0027	0.48	0.78
DHH	DHH	0.0016	0.0022	0.48	0.78
MCP-4	CCL13	0.0031	0.0043	0.48	0.78
MIF	MIF	0.0013	0.0019	0.49	0.78
PECAM-1	PECAM1	0.0047	0.0067	0.48	0.78
COLEC12	COLEC12	-0.0049	0.0072	0.5	0.79
Dkk-4	DKK4	0.0017	0.0025	0.5	0.79
Endothelin-converting enzyme 1	ECE1	0.0038	0.0055	0.49	0.79
EP15R	EPS15L1	0.0019	0.0028	0.5	0.79
FSH	CGA FSHB	0.001	0.0014	0.49	0.79
phosphoglycerate kinase 1	PGK1	0.0015	0.0022	0.49	0.79
Protein disulfide isomerase A3	PDIA3	0.001	0.0014	0.5	0.79
RUXF	SNRPF	-0.0039	0.0056	0.49	0.79
sCD4	CD4	-0.0041	0.006	0.5	0.79
TNF-b	LTA	-0.0041	0.006	0.5	0.79
WISP-1	WISP1	0.0015	0.0022	0.49	0.79
Aurora kinase A	AURKA	-0.0027	0.0042	0.51	0.8
C1r	C1R	0.0025	0.0038	0.5	0.8
CTACK	CCL27	0.0039	0.0059	0.51	0.8
EDAR	EDAR	0.0012	0.0018	0.5	0.8
Fucosyltransferase 3	FUT3	0.0033	0.005	0.51	0.8
Glypican 3	GPC3	-0.0026	0.0039	0.51	0.8
Gro-a	CXCL1	-0.0015	0.0023	0.52	0.8
IGF-I	IGF1	0.0023	0.0034	0.51	0.8
IL-17D	IL17D	0.0036	0.0055	0.51	0.8
IL-22	IL22	-0.002	0.0031	0.51	0.8
JAML1	AMICA1	0.0038	0.0058	0.51	0.8
LD78-beta	CCL3L1	-0.003	0.0047	0.52	0.8
METAP1	METAP1	0.0009	0.0014	0.52	0.8
MFGM	MFGE8	0.001	0.0015	0.5	0.8
MSP	MST1	-0.004	0.0062	0.52	0.8
OMD	OMD	-0.0025	0.0037	0.5	0.8
PDGF-AA	PDGFA	0.0007	0.001	0.51	0.8
sTie-1	TIE1	-0.0037	0.0056	0.51	0.8
WKFN1	GPRASP2	-0.0026	0.004	0.51	0.8
Activated Protein C	PROC	0.003	0.0049	0.54	0.81
Angiogenin	ANG	0.0036	0.0058	0.54	0.81
CD30	TNFRSF8	0.0038	0.006	0.52	0.81
COMMD7	COMMD7	0.0016	0.0025	0.53	0.81
eIF-5	EIF5	-0.0009	0.0014	0.53	0.81
eIF-5A-1	EIF5A	-0.0008	0.0012	0.53	0.81
ERBB4	ERBB4	0.0027	0.0044	0.54	0.81
FGF-12	FGF12	0.0032	0.0052	0.53	0.81
IMDH2	IMPDH2	0.0016	0.0026	0.53	0.81
JAK2	JAK2	0.0029	0.0046	0.53	0.81
LRIG3	LRIG3	-0.0024	0.004	0.54	0.81
NKG2D	KLRK1	-0.0041	0.0065	0.54	0.81
PAK6	PAK6	0.0004	0.0007	0.53	0.81
PDE9A	PDE9A	-0.0034	0.0053	0.53	0.81
PIK3CA/PIK3R1	PIK3CA PIK3R1	0.0017	0.0027	0.52	0.81
Protease nexin I	SERPINE2	0.0018	0.0029	0.53	0.81
Thrombospondin-1	THBS1	0.0006	0.001	0.52	0.81
AMPK a2b2g1	PRKAA2 PRKAB2 PRKAG1	0.0007	0.0011	0.55	0.82
BAFF Receptor	TNFRSF13C	-0.0024	0.0039	0.55	0.82
BMPER	BMPER	0.0036	0.0059	0.54	0.82
CD27	CD27	-0.0017	0.0029	0.55	0.82
CNTN2	CNTN2	0.0029	0.0049	0.55	0.82
Desmoglein-1	DSG1	-0.0029	0.0047	0.54	0.82
DLL1	DLL1	-0.0041	0.0069	0.55	0.82
DLRB1	DYNLRB1	0.0008	0.0014	0.55	0.82
Epo	EPO	0.0028	0.0046	0.54	0.82
ETHE1	ETHE1	0.0036	0.0058	0.54	0.82
Gelsolin	GSN	0.0036	0.006	0.55	0.82
GPVI	GP6	0.0008	0.0012	0.54	0.82
HSP 90a/b	HSP90AA1 HSP90AB1	0.0008	0.0014	0.56	0.82
IL-17 RC	IL17RC	-0.0015	0.0025	0.56	0.82
IMB1	KPNB1	-0.0007	0.0011	0.54	0.82
KIF23	KIF23	0.0016	0.0027	0.54	0.82
MICA	MICA	-0.0023	0.0038	0.55	0.82
NRX3B	NRXN3	0.0042	0.007	0.55	0.82
p27Kip1	CDKN1B	-0.0027	0.0045	0.55	0.82
PTP-1C	PTPN6	0.0007	0.0011	0.54	0.82
E41P	EPB41	-0.0007	0.0012	0.57	0.83
14-3-3	YWHAB YWHAE YWHAG YWHAH YWHAQ YWHAZ SFN	0.0006	0.0011	0.57	0.83
ACE2	ACE2	0.0021	0.0038	0.58	0.83
ADAMTS-5	ADAMTS5	0.0038	0.0066	0.56	0.83
Cadherin-5	CDH5	-0.0032	0.0055	0.56	0.83
Cathepsin B	CTSB	0.0032	0.0056	0.57	0.83
FAM107B	FAM107B	0.0018	0.0032	0.56	0.83
IgD	IGHD IGK@ IGL@	-0.0019	0.0034	0.57	0.83
IL-1a	IL1A	0.0032	0.0056	0.57	0.83
ITI heavy chain H4	ITIH4	-0.0028	0.0049	0.57	0.83
MCP-2	CCL8	0.0037	0.0067	0.58	0.83
MMP-10	MMP10	0.0024	0.0044	0.58	0.83
NACA	NACA	-0.0008	0.0014	0.56	0.83
NOTC2	NOTCH2	-0.0031	0.0055	0.58	0.83
PGRP-S	PGLYRP1	-0.0018	0.0033	0.57	0.83
RS7	RPS7	-0.0014	0.0024	0.58	0.83
TNF-a	TNF	0.0032	0.0055	0.56	0.83
Ubiquitin+1	RPS27A	-0.001	0.0018	0.57	0.83
Carbonic anhydrase VII	CA7	0.0033	0.0062	0.59	0.84
CSK21	CSNK2A1	0.0015	0.0028	0.59	0.84
IL-22BP	IL22RA2	0.0017	0.0031	0.59	0.84
KI2L4	KIR2DL4	-0.0011	0.0021	0.59	0.84
M2-PK	PKM2	0.0004	0.0008	0.6	0.84
MK11	MAPK11	-0.0024	0.0043	0.59	0.84
NANOG	NANOG	0.0031	0.0057	0.59	0.84
PCI	SERPINA5	0.002	0.0037	0.59	0.84
PDGF Rb	PDGFRB	-0.0014	0.0026	0.59	0.84
PKB a/b/g	None	0.0006	0.0011	0.59	0.84
Prolactin Receptor	PRLR	0.0033	0.0061	0.59	0.84
PSA2	PSMA2	-0.0019	0.0035	0.59	0.84
RSPO2	RSPO2	0.0024	0.0046	0.6	0.84
SARP-2	SFRP1	0.001	0.0018	0.59	0.84
TIMP-1	TIMP1	0.0021	0.0039	0.59	0.84
TSH	CGA TSHB	0.0015	0.0028	0.59	0.84
ULBP-3	ULBP3	-0.001	0.0019	0.6	0.84
40S ribosomal protein SA	RPSA	0.0029	0.0057	0.61	0.85
ATS15	ADAMTS15	0.003	0.0063	0.63	0.85
BMP10	BMP10	-0.0023	0.0044	0.6	0.85
BPI	BPI	0.0008	0.0016	0.63	0.85
Carbonic Anhydrase X	CA10	-0.0022	0.0046	0.63	0.85
Carbonic anhydrase XIII	CA13	0.0004	0.0008	0.63	0.85
CLC1B	CLEC1B	-0.0005	0.0012	0.64	0.85
CRTAM	CRTAM	0.0022	0.0046	0.63	0.85
DKK1	DKK1	0.0008	0.0016	0.63	0.85
DRG-1	VTA1	-0.0005	0.001	0.63	0.85
ERAB	HSD17B10	0.0006	0.0012	0.61	0.85
ERBB1	EGFR	0.0025	0.0047	0.6	0.85
FCN1	FCN1	-0.0021	0.0041	0.61	0.85
FGF9	FGF9	0.0035	0.007	0.62	0.85
Gro-b/g	CXCL3 CXCL2	0.0005	0.001	0.61	0.85
GSTA3	GSTA3	0.0015	0.003	0.63	0.85
HAI-1	SPINT1	-0.0018	0.0038	0.63	0.85
HB-EGF	HBEGF	0.002	0.0041	0.63	0.85
IL-12 RB2	IL12RB2	-0.003	0.0059	0.61	0.85
IL-1F7	IL1F7	-0.0015	0.003	0.61	0.85
JAG1	JAG1	-0.0038	0.0073	0.6	0.85
K-ras	KRAS	0.0022	0.0046	0.63	0.85
Karyopherin-a2	KPNA2	-0.0024	0.0048	0.62	0.85
LBP	LBP	0.0017	0.0037	0.63	0.85
LDH-H 1	LDHB	0.0011	0.0022	0.63	0.85
LIMP II	SCARB2	0.0027	0.0054	0.63	0.85
MED-1	MED1	0.0025	0.0049	0.61	0.85
MEK1	MAP2K1	0.0009	0.0018	0.63	0.85
MMP-1	MMP1	0.0009	0.0017	0.62	0.85
MMP-9	MMP9	0.0007	0.0015	0.63	0.85
NADPH-P450 Oxidoreductase	POR	-0.0009	0.0019	0.62	0.85
Nectin-like protein 2	CADM1	-0.0015	0.003	0.62	0.85
NR1D1	NR1D1	0.003	0.006	0.62	0.85
NUDC3	NUDCD3	0.0015	0.0029	0.61	0.85
PESC	PES1	0.0029	0.0058	0.62	0.85
PSMA	FOLH1	-0.0015	0.0032	0.63	0.85
RPS6KA3	RPS6KA3	0.0007	0.0013	0.61	0.85
TrkA	NTRK1	0.0024	0.0047	0.61	0.85
XPNPEP1	XPNPEP1	0.0006	0.0012	0.63	0.85
CRK	CRK	-0.0007	0.0016	0.64	0.86
Cystatin-S	CST4	0.0021	0.0043	0.64	0.86
JNK2	MAPK9	-0.0015	0.0032	0.64	0.86
Lamin-B1	LMNB1	0.0022	0.0049	0.65	0.86
MMP-13	MMP13	-0.0028	0.006	0.64	0.86
Lipocalin 2	LCN2	0.001	0.0023	0.65	0.87
PLPP	PDXP	-0.0006	0.0012	0.65	0.87
TAK1-TAB1	MAP3K7 TAB1	-0.0015	0.0034	0.65	0.87
TCTP	TPT1	0.0005	0.001	0.66	0.87
UFC1	UFC1	-0.0008	0.0018	0.65	0.87
DLC8	DYNLL1	-0.0024	0.0054	0.66	0.88
Histone H1.2	HIST1H1C	-0.0005	0.0012	0.66	0.88
MK13	MAPK13	0.0022	0.0051	0.66	0.88
GA733-1 protein	TACSTD2	0.0019	0.0045	0.67	0.89
hnRNP K	HNRNPK	-0.002	0.0049	0.68	0.89
HTRA2	HTRA2	0.0012	0.0028	0.68	0.89
NSF1C	NSFL1C	-0.0006	0.0014	0.67	0.89
Stress-induced-phosphoprotein 1	STIP1	0.0005	0.0011	0.67	0.89
ABL1	ABL1	-0.002	0.0051	0.69	0.9
Bcl-2	BCL2	0.001	0.0024	0.69	0.9
bFGF	FGF2	-0.0009	0.0022	0.68	0.9
CPNE1	CPNE1	0.0004	0.001	0.68	0.9
CTGF	CTGF	-0.0022	0.0052	0.68	0.9
EPHA3	EPHA3	-0.0018	0.0047	0.7	0.9
Epithelial cell kinase	EPHA2	-0.0015	0.0036	0.68	0.9
IL-3 Ra	IL3RA	-0.001	0.0024	0.68	0.9
NEUREGULIN-1	NRG1	0.0018	0.0045	0.69	0.9
Transferrin	TF	-0.0015	0.0039	0.69	0.9
TXD12	TXNDC12	0.0029	0.0073	0.69	0.9
Azurocidin	AZU1	0.0008	0.0022	0.7	0.91
b-ECGF	FGF1	0.0021	0.0057	0.71	0.91
HMG-1	HMGB1	-0.0008	0.002	0.7	0.91
KPCI	PRKCI	-0.0006	0.0016	0.7	0.91
MMP-16	MMP16	-0.003	0.0078	0.7	0.91
prostatic binding protein	PEBP1	-0.0006	0.0015	0.71	0.91
RANTES	CCL5	0.0003	0.0007	0.71	0.91
resistin	RETN	-0.0018	0.0049	0.7	0.91
Stanniocalcin-1	STC1	-0.0016	0.0041	0.7	0.91
Topoisomerase I	TOP1	0.001	0.0026	0.7	0.91
WNT7A	WNT7A	0.002	0.0052	0.71	0.91
AK1A1	AKR1A1	0.0006	0.0018	0.72	0.92
Apo B	APOB	-0.0006	0.0018	0.74	0.92
BMPR1A	BMPR1A	0.0014	0.004	0.73	0.92
CD40 ligand soluble	CD40LG	0.0015	0.0043	0.74	0.92
CDK5/p35	CDK5 CDK5R1	-0.0011	0.0031	0.72	0.92
Cyclophilin A	PPIA	-0.0006	0.0015	0.72	0.92
ENTP3	ENTPD3	0.0019	0.0054	0.73	0.92
FGFR-3	FGFR3	-0.0019	0.0057	0.74	0.92
G-CSF-R	CSF3R	-0.0014	0.0042	0.74	0.92
GAPDH liver	GAPDH	-0.0003	0.0008	0.71	0.92
GP114	GPR114	0.0015	0.0046	0.74	0.92
ICOS	ICOS	0.0021	0.0059	0.72	0.92
IL-1 sR9	IL1RAPL2	0.0023	0.0062	0.72	0.92
JAM-C	JAM3	-0.0005	0.0014	0.72	0.92
LIN7B	LIN7B	0.0022	0.0064	0.73	0.92
NDP kinase B	NME2	-0.0003	0.0009	0.72	0.92
SLPI	SLPI	-0.0016	0.0048	0.73	0.92
SSRP1	SSRP1	-0.0014	0.0041	0.74	0.92
TNR4	TNFRSF4	-0.0022	0.0064	0.73	0.92
UFM1	UFM1	-0.0005	0.0014	0.72	0.92
ULBP-2	ULBP2	-0.0021	0.0063	0.74	0.92
4-1BB ligand	TNFSF9	-0.0016	0.0049	0.75	0.93
BAFF	TNFSF13B	0.0012	0.0039	0.75	0.93
BMX	BMX	-0.0021	0.0067	0.75	0.93
CHK1	CHEK1	0.0018	0.0059	0.75	0.93
CK2-A2:B	CSNK2A2 CSNK2B	-0.0006	0.002	0.76	0.93
DEAD-box protein 19B	DDX19B	0.0014	0.0044	0.76	0.93
DR3	TNFRSF25	-0.0019	0.0058	0.75	0.93
DUS3	DUSP3	0.0003	0.0009	0.76	0.93
Ephrin-B3	EFNB3	0.0018	0.0059	0.75	0.93
Factor B	CFB	0.002	0.0067	0.76	0.93
FAK1	PTK2	-0.0016	0.0051	0.75	0.93
Galectin-8	LGALS8	0.0014	0.0042	0.74	0.93
GCP-2	CXCL6	0.0007	0.0024	0.75	0.93
Glucocorticoid receptor	NR3C1	0.0006	0.0019	0.74	0.93
LCMT1	LCMT1	-0.0014	0.0043	0.74	0.93
Midkine	MDK	0.0004	0.0014	0.76	0.93
MMEL2	MMEL1	-0.0018	0.0059	0.75	0.93
MOZ	KAT6A	0.0016	0.0049	0.75	0.93
NXPH1	NXPH1	0.001	0.0031	0.75	0.93
PARC	CCL18	-0.0015	0.0048	0.76	0.93
PK3CG	PIK3CG	0.0014	0.0043	0.75	0.93
PRKACA	PRKACA	0.0003	0.001	0.76	0.93
PSME1	PSME1	0.0005	0.0017	0.76	0.93
SE6L2	SEZ6L2	-0.0006	0.0018	0.76	0.93
SRCN1	SRC	-0.0002	0.0007	0.75	0.93
TSLP R	CRLF2	0.0013	0.0042	0.75	0.93
Angiostatin	PLG	-0.0015	0.0054	0.78	0.94
Artemin	ARTN	0.0017	0.006	0.78	0.94
CK2-A1:B	CSNK2A1 CSNK2B	-0.0003	0.001	0.78	0.94
FCRL3	FCRL3	0.0018	0.0065	0.78	0.94
IFN-lambda 1	IL29	0.001	0.0033	0.77	0.94
IL-6 sRa	IL6R	-0.0014	0.0052	0.78	0.94
IMDH1	IMPDH1	0.0005	0.0018	0.77	0.94
LYNB	LYN	-0.0002	0.0008	0.78	0.94
PERL	LPO	-0.0009	0.0031	0.78	0.94
PKC-G	PRKCG	-0.0016	0.0055	0.77	0.94
Triosephosphate isomerase	TPI1	0.0003	0.0012	0.78	0.94
UBC9	UBE2I	0.0004	0.0013	0.77	0.94
ASAHL	NAAA	0.0007	0.0027	0.8	0.95
DRAK2	STK17B	-0.001	0.0039	0.8	0.95
Dtk	TYRO3	0.0012	0.0046	0.8	0.95
ERK-1	MAPK3	0.0003	0.0012	0.8	0.95
Galectin-2	LGALS2	0.0013	0.0053	0.8	0.95
GAS1	GAS1	-0.0016	0.0062	0.79	0.95
ING1	ING1	-0.0003	0.0013	0.81	0.95
KI3L2	KIR3DL2	0.0012	0.0045	0.79	0.95
LYN	LYN	-0.0002	0.0008	0.81	0.95
OCAD1	OCIAD1	0.0013	0.0051	0.8	0.95
PLK-1	PLK1	0.0013	0.0053	0.8	0.95
RAC1	RAC1	-0.0002	0.0009	0.8	0.95
SGTA	SGTA	-0.0003	0.0014	0.81	0.95
Sphingosine kinase 1	SPHK1	0.0002	0.0009	0.8	0.95
SREC-I	SCARF1	0.0009	0.0037	0.8	0.95
Transketolase	TKT	-0.0004	0.0013	0.79	0.95
UB2L3	UBE2L3	-0.0004	0.0014	0.79	0.95
UBE2N	UBE2N	-0.0003	0.0012	0.79	0.95
ZAP70	ZAP70	-0.0009	0.0032	0.79	0.95
amyloid precursor protein	APP	0.0003	0.0013	0.81	0.96
annexin VI	ANXA6	0.0002	0.001	0.82	0.96
AREG	AREG	-0.0002	0.0012	0.83	0.96
BARK1	ADRBK1	0.0002	0.0011	0.82	0.96
BTK	BTK	0.0001	0.0007	0.83	0.96
calgranulin B	S100A9	-0.0004	0.0016	0.83	0.96
Calpain I	CAPN1 CAPNS1	0.0004	0.0015	0.81	0.96
Caspase-3	CASP3	0.0002	0.0009	0.81	0.96
CD97	CD97	-0.0008	0.004	0.83	0.96
COX-2	PTGS2	-0.0008	0.0037	0.83	0.96
DAF	CD55	-0.0013	0.0063	0.84	0.96
DcR3	TNFRSF6B	0.0011	0.0049	0.82	0.96
EG-VEGF	PROK1	0.001	0.0044	0.82	0.96
Factor D	CFD	0.0008	0.0034	0.83	0.96
FLRT1	FLRT1	0.0005	0.0026	0.84	0.96
GIB	PLA2G1B	0.0007	0.0038	0.84	0.96
GITR	TNFRSF18	-0.0015	0.0074	0.84	0.96
Glutathione S-transferase Pi	GSTP1	-0.0004	0.0019	0.84	0.96
Histone H2A.z	H2AFZ	-0.0004	0.002	0.83	0.96
IL-17	IL17A	0.0013	0.0059	0.83	0.96
Macrophage scavenger receptor	MSR1	0.0012	0.0055	0.83	0.96
MCP-1	CCL2	0.001	0.0051	0.84	0.96
Moesin	MSN	0.0008	0.0036	0.83	0.96
PACAP-27	ADCYAP1	-0.0011	0.0047	0.82	0.96
PDPK1	PDPK1	0.0002	0.0009	0.84	0.96
PKC-B-II	PRKCB	0.0001	0.0006	0.84	0.96
PLXC1	PLXNC1	0.0011	0.0051	0.82	0.96
RTN4	RTN4	-0.0016	0.007	0.82	0.96
sL-Selectin	SELL	-0.0012	0.0053	0.82	0.96
TBK1	TBK1	-0.0009	0.0041	0.82	0.96
TWEAKR	TNFRSF12A	-0.0007	0.0033	0.84	0.96
a2-Macroglobulin	A2M	-0.0006	0.0031	0.85	0.97
ARI3A	ARID3A	-0.0004	0.002	0.86	0.97
CYTD	CST5	0.0005	0.0026	0.85	0.97
FGF-18	FGF18	-0.0009	0.0047	0.85	0.97
HCK	HCK	-0.0007	0.0038	0.85	0.97
IL-17F	IL17F	-0.001	0.0052	0.85	0.97
OSM	OSM	-0.0008	0.0042	0.86	0.97
ADAM 9	ADAM9	0.0003	0.0029	0.91	0.98
Aflatoxin B1 aldehyde reductase	AKR7A2	0.0001	0.0009	0.91	0.98
Apo E2	APOE	-0.0006	0.0038	0.87	0.98
ARTS1	ERAP1	0.0006	0.0044	0.89	0.98
C4b	C4A C4B	-0.0002	0.0019	0.9	0.98
C8	C8A C8B C8G	-0.0006	0.0032	0.86	0.98
Cathepsin G	CTSG	-0.0005	0.0039	0.9	0.98
CCL28	CCL28	-0.0003	0.0028	0.9	0.98
CD39	ENTPD1	-0.0007	0.0042	0.87	0.98
CFC1	CFC1	-0.0005	0.004	0.9	0.98
CK-BB	CKB	0.0006	0.0046	0.89	0.98
Coactosin-like protein	COTL1	-0.0006	0.0039	0.88	0.98
Coagulation Factor V	F5	-0.0007	0.0055	0.9	0.98
CSK	CSK	0.0001	0.0007	0.86	0.98
CYTT	CST2	-0.0004	0.0027	0.87	0.98
EPHAA	EPHA10	0.0007	0.005	0.89	0.98
FER	FER	0.0001	0.0008	0.9	0.98
FST	FST	0.0008	0.0048	0.87	0.98
FYN	FYN	0.0002	0.0011	0.87	0.98
HCG	CGA CGB	0.0002	0.0015	0.88	0.98
HSP 60	HSPD1	-0.0002	0.0012	0.9	0.98
I-309	CCL1	0.0006	0.0039	0.88	0.98
IDS	IDS	0.0003	0.0021	0.89	0.98
IGFBP-3	IGFBP3	0.0006	0.0049	0.9	0.98
IgM	IGHM IGJ IGK@ IGL@	0.0004	0.0027	0.88	0.98
IL-16	IL16	-0.0006	0.0046	0.9	0.98
IL-1Rrp2	IL1RL2	0.0013	0.008	0.87	0.98
IL-3	IL3	0.0008	0.0049	0.87	0.98
IR	INSR	-0.0004	0.0031	0.89	0.98
Lactoferrin	LTF	0.0004	0.0035	0.9	0.98
Lymphotactin	XCL1	0.001	0.0082	0.91	0.98
MMP-8	MMP8	-0.0007	0.0052	0.9	0.98
Nr-CAM	NRCAM	0.0004	0.0035	0.9	0.98
PDE5A	PDE5A	-0.0001	0.0008	0.89	0.98
PDGF-CC	PDGFC	0.0008	0.0047	0.86	0.98
PPIE	PPIE	0.0002	0.0013	0.89	0.98
RAN	RAN	0.0001	0.0008	0.88	0.98
Rb	RB1	0.0007	0.0051	0.89	0.98
SBDS	SBDS	-0.0002	0.0009	0.87	0.98
SKP1	SKP1	0.0002	0.0018	0.9	0.98
SNAA	NAPA	-0.0001	0.0011	0.9	0.98
SP-D	SFTPD	0.0002	0.0012	0.88	0.98
TARC	CCL17	-0.0004	0.0025	0.88	0.98
TBP	TBP	-0.0009	0.0058	0.88	0.98
6-Phosphogluconate dehydrogenase	PGD	-0.0001	0.001	0.91	0.99
ACTH	POMC	0.0003	0.0047	0.95	0.99
Activin AB	INHBA INHBB	0.0001	0.0031	0.97	0.99
AIF1	AIF1	0.0002	0.0025	0.94	0.99
AIP	AIP	-0.0001	0.0014	0.93	0.99
Alkaline phosphatase bone	ALPL	0.0004	0.0037	0.91	0.99
ARGI1	ARG1	0.0004	0.0052	0.94	0.99
ATS1	ADAMTS1	0.0005	0.0052	0.93	0.99
BMP-7	BMP7	0.0003	0.0035	0.94	0.99
BRF-1	BRF1	-0.0005	0.0051	0.93	0.99
CAMK1D	CAMK1D	-0.0003	0.0053	0.95	0.99
CASA	CSN1S1	-0.0003	0.0055	0.96	0.99
CBG	SERPINA6	0.0004	0.0041	0.91	0.99
CD226	CD226	0.0004	0.0058	0.95	0.99
Cystatin M	CST6	-0.0002	0.0056	0.97	0.99
EF-1-beta	EEF1B2	-0.0001	0.0014	0.94	0.99
EphB6	EPHB6	0.0005	0.0079	0.95	0.99
FCN2	FCN2	0.0001	0.0034	0.97	0.99
FGF-16	FGF16	-0.0001	0.0015	0.92	0.99
Galectin-3	LGALS3	-0.0007	0.006	0.91	0.99
GM-CSF	CSF2	-0.0003	0.0056	0.96	0.99
Granzyme B	GZMB	-0.0002	0.0057	0.97	0.99
Hat1	HAT1	-0.0003	0.0036	0.93	0.99
HGFA	HGFAC	0.0004	0.0049	0.94	0.99
hnRNP A/B	HNRNPAB	-0.0001	0.0017	0.95	0.99
HSP 40	DNAJB1	0.0002	0.0026	0.93	0.99
HSP70 protein 8	HSPA8	0.0002	0.0033	0.96	0.99
IF4G2	EIF4G2	0	0.0008	0.95	0.99
IFN-g	IFNG	0.0001	0.0014	0.97	0.99
IL-13 Ra1	IL13RA1	0.0004	0.0041	0.92	0.99
IL-2 sRg	IL2RG	0.0001	0.0015	0.97	0.99
IL-27	IL27 EBI3	0.0007	0.0072	0.92	0.99
IL-7 Ra	IL7R	0.0005	0.0051	0.92	0.99
Kallikrein 6	KLK6	0.0004	0.0051	0.94	0.99
Kallikrein 7	KLK7	0.0003	0.0033	0.92	0.99
kallikrein 8	KLK8	-0.0004	0.004	0.92	0.99
KLRF1	KLRF1	0.0005	0.0056	0.93	0.99
MAPK2	MAPKAPK2	0.0001	0.0011	0.92	0.99
MASP3	MASP1	-0.0004	0.0045	0.93	0.99
MBL	MBL2	0.0001	0.0034	0.97	0.99
MDHC	MDH1	0.0001	0.0017	0.95	0.99
MIP-1a	CCL3	0.0003	0.0047	0.96	0.99
MK01	MAPK1	0.0001	0.0012	0.95	0.99
MMP-14	MMP14	0.0002	0.0041	0.96	0.99
Notch-3	NOTCH3	0.0007	0.0061	0.91	0.99
NovH	NOV	-0.0002	0.0054	0.96	0.99
PA2G4	PA2G4	0.0001	0.0012	0.94	0.99
PDGF-BB	PDGFB	0	0.0006	0.95	0.99
Peroxiredoxin-6	PRDX6	0.0001	0.0014	0.95	0.99
PHI	GPI	-0.0001	0.0017	0.96	0.99
PlGF	PGF	-0.0004	0.0053	0.94	0.99
PPID	PPID	0.0001	0.0008	0.92	0.99
Protein S	PROS1	0.0002	0.0053	0.97	0.99
PSA1	PSMA1	0.0003	0.0039	0.95	0.99
Rab GDP dissociation inhibitor beta	GDI2	-0.0002	0.0016	0.92	0.99
RASA1	RASA1	-0.0004	0.0043	0.93	0.99
RBM39	RBM39	-0.0002	0.0036	0.95	0.99
SHP-2	PTPN11	-0.0001	0.0015	0.96	0.99
SOD	SOD1	-0.0001	0.0024	0.96	0.99
Thrombin	F2	0.0002	0.0021	0.91	0.99
TIMP-2	TIMP2	0.0003	0.005	0.96	0.99
TMA	TPO	-0.0005	0.0053	0.92	0.99
Tropomyosin 2	TPM2	0.0003	0.0038	0.93	0.99
VEGF-C	VEGFC	0.0003	0.0037	0.93	0.99
b-Endorphin	POMC	0	0.0048	1	1
BCAM	BCAM	-0.0001	0.004	0.99	1
CD36 ANTIGEN	CD36	0.0001	0.0025	0.98	1
CLM6	CD300C	0	0.0043	1	1
Cyclophilin F	PPIF	0	0.0008	0.99	1
Discoidin domain receptor 2	DDR2	-0.0001	0.006	0.99	1
FGF23	FGF23	0.0001	0.0045	0.97	1
Fibronectin	FN1	0	0.0015	1	1
Flt3 ligand	FLT3LG	0.0001	0.0043	0.98	1
GSK-3 alpha/beta	GSK3A GSK3B	0	0.001	1	1
HGF	HGF	0	0.0045	0.99	1
hnRNP A2/B1	HNRNPA2B1	0	0.0016	0.98	1
I-TAC	CXCL11	0	0.0018	0.99	1
IF4A3	EIF4A3	0	0.0031	1	1
MAPK5	MAPKAPK5	-0.0001	0.0059	0.99	1
PCSK7	PCSK7	0	0.0034	0.99	1
Peroxiredoxin-5	PRDX5	-0.0001	0.0043	0.98	1
PFD5	PFDN5	0	0.0022	1	1
PKC-A	PRKCA	0	0.0008	1	1
PKC-D	PRKCD	0.0002	0.0058	0.98	1
Proteinase-3	PRTN3	-0.0001	0.004	0.98	1
PSA6	PSMA6	0	0.0017	0.98	1
RSK-like protein kinase	RPS6KA5	-0.0001	0.0017	0.98	1
SHC1	SHC1	0	0.0016	0.99	1
Sorting nexin 4	SNX4	0	0.0009	1	1
TLR4:MD-2 complex	TLR4 LY96	0.0001	0.0042	0.98	1
