# Supplementary material for: Protein quantitative trait locus study in obesity during weight-loss identifies a leptin regulator
Source: Nat Commun. 2017 Dec 12;8:2084. doi: 10.1038/s41467-017-02182-z (PMC5727191; doi:10.1038/s41467-017-02182-z)
Supplement: Supplementary file 6 — Supplementary Data 3 [file 41467_2017_2182_MOESM6_ESM.xlsx]

## Sheet: Supplementary Data 3
Supplementary Data 3. Replication of Diogenes pQTL results in two population based studies available from Sun et al. (2017) and Suhre et al (2017).
											Diogenes pQTL study**
Study	Protein	SNP	Chr	bp	A1	Freq	Coef.	P	Regulation	Replication in QMDiab cohort*	A1	Freq.	b	P	Regulation
Suhre et al.	sICAM-5	rs5498	19	10395683	G	0.432	0.511	2.4e-32	cis	TRUE	G	0.4483	0.2048	4.17e-17	cis
	ECM1	rs13294	1	150484987	A	0.398	-0.849	7.7e-102	cis	TRUE	A	0.4421	-0.1963	6.645e-22	cis
	Haptoglobin, Mixed Type	rs2000999	16	72108093	A	0.187	-0.758	7.4e-45	cis	FALSE	A	0.2002	-0.4905	3.227e-15	cis
	HAI-1	rs4494114	1	39339682	C	0.445	-0.399	1.9e-20	trans	TRUE	C	0.4442	-0.1675	1.53e-09	trans
	TSP2	rs3763267	6	169571693	C	0.106	0.607	8.6e-19	cis	FALSE	C	0.08696	0.2873	5.657e-08	cis
	Factor I	rs7439493	4	110656730	A	0.402	0.36	1.6e-17	cis	FALSE	A	0.4222	0.0561	1.465e-08	cis
	NPS-PLA2	rs17354650	1	20390322	T	0.281	0.356	1.7e-14	cis	TRUE	T	0.294	0.2328	1.479e-11	cis
	CATZ	rs10860794	12	102217720	A	0.311	-0.35	1.4e-13	trans	FALSE	A	0.3048	-0.1326	1.776e-09	trans
Sun et al.	Complement factor I	rs7439493	4	110656730	A	0.416	0.31	8.9e-37	cis		A	0.4222	0.0561	1.465e-08	cis
	Kallikrein-12	rs3745540	19	51535130	G	0.594	-0.3	2.5e-34	cis		A	0.3849	0.3283	8.365e-29	cis
* Replication in QMDiab cohort of pQTL signal identified in KORA cohort
** pQTL association results based on Diogenes baseline data
