# Supplementary material for: Protein quantitative trait locus study in obesity during weight-loss identifies a leptin regulator
Source: Nat Commun. 2017 Dec 12;8:2084. doi: 10.1038/s41467-017-02182-z (PMC5727191; doi:10.1038/s41467-017-02182-z)
Supplement: Supplementary file 7 — Supplementary Data 4 [file 41467_2017_2182_MOESM7_ESM.xlsx]

## Sheet: Supplementary Data 4
Supplementary Data 4. Summary statistics for 22 Diogenes pQTL replicated in two population-based cohort available from Suhre et al. (2017) and Sun et al (2017).
	Diogenes pQTL*						Suhre et al.									Diogenes pQTL**						Sun et al.
Protein	SNP	A1	Freq.	Coef.	P	Regulation	SNP in LD§	r2	Chr	bp	A1	Freq	Coef.	P	Regulation	SNP	A1	Freq.	Coef.	P	Regulatio	SNP in LD§	r2	Chr	bp	A1	Freq.	Coef.	P	Regulation
ATS13	rs671410	G	0.471933	0.114006	5.32354e-08	cis	rs3118663	0.31	9	136281753	A	0.491	0.395	1.4e-20	cis	rs4962144	A	0.0973085	-0.341099	7.07997e-23	cis	rs71503194	0.91	9	136298131	G	0.091	-0.91	4.3e-80	cis
Carbonic anhydrase 6	rs3765964	A	0.390269	0.438313	3.36583e-17	cis	rs6697763	0.51	1	9037273	T	0.34	0.532	3e-37	cis	rs3765964	A	0.390269	0.438313	3.36583e-17	cis	rs3765963	0.75	1	9034598	G	0.402	0.67	1.5e-123	cis
CATZ	rs10860794	A	0.304752	-0.132577	1.77578e-09	trans	rs10860794	1	12	102217720	A	0.311	-0.35	1.4e-13	trans	rs10860794	A	0.304752	-0.132577	1.77578e-09	trans	rs10745925	1	12	102218899	C	0.294	-0.36	6.2e-31	trans
Contactin-5	rs1461674	T	0.0757261	0.234475	1.17692e-11	cis	rs1461672	1	11	99175378	T	0.061	0.734	2.2e-18	cis	rs1461674	T	0.0757261	0.234475	1.17692e-11	cis	rs4316475	0.89	11	99051522	A	0.922	-0.43	2.4e-15	cis
Cripto	rs3806702	C	0.266667	0.144201	9.53092e-14	cis	rs3806701	1	3	46617337	A	0.274	1.106	3.8e-145	cis	rs3806702	C	0.266667	0.144201	9.53092e-14	cis	rs6769392	1	3	46617719	A	0.248	1.32	5.2e-1296	cis
Factor H	rs6677604	A	0.209979	0.0708438	7.14772e-10	cis	rs10737680	0.31	1	196679455	C	0.417	0.497	1.3e-36	cis	rs6677604	A	0.209979	0.0708438	7.14772e-10	cis	rs2274700	0.31	1	196682947	A	0.399	0.35	1.9e-35	cis
Factor I	rs7439493	A	0.422199	0.0560991	1.46495e-08	cis	rs7439493	1	4	110656730	A	0.402	0.36	1.6e-17	cis	rs7439493	A	0.422199	0.0560991	1.46495e-08	cis	rs7439493	1	4	110656730	A	0.416	0.32	9.3e-29	cis
HAI-1	rs1886748	A	0.43905	-0.169942	6.96608e-10	trans	rs4494114	0.94	1	39339682	C	0.445	-0.399	1.9e-20	trans	rs1886748	A	0.43905	-0.169942	6.96608e-10	trans	rs9439082	0.94	1	39344055	A	0.46	-0.33	7.9e-30	trans
HCC-4	rs11080369	C	0.0529046	-0.794103	1.57703e-30	cis	rs33995560	1	17	34303771	C	0.082	-1.393	1.9e-95	cis	rs11080369	C	0.0529046	-0.794103	1.57703e-30	cis	rs112689088	0.67	17	34307457	C	0.098	-1.53	3.7e-256	cis
IL-1 R AcP	rs6444444	A	0.155992	0.663449	4.60056e-66	cis	rs1024948	1	3	190347681	C	0.133	1.352	2.5e-165	cis	rs6444444	A	0.155992	0.663449	4.60056e-66	cis	rs6444442	1	3	190346060	G	0.841	-1.31	1.20E-656	cis
kallikrein 12	rs3745540	A	0.384937	0.328274	8.36484e-29	cis	rs8103941	0.4	19	51546852	G	0.245	0.739	5.3e-50	cis	rs3745540	A	0.384937	0.328274	8.36484e-29	cis	rs3745540	1	19	51535130	G	0.594	-0.3	2.4e-25	cis
Kallikrein 7	rs1654523	C	0.0840249	-0.23836	5.57112e-08	cis	rs2659067	1	19	51485622	A	0.09	-0.598	1.2e-15	cis	rs1654523	C	0.0840249	-0.23836	5.57112e-08	cis	rs2739419	0.99	19	51484562	G	0.908	0.72	7.8e-52	cis
Kallistatin	rs5510	T	0.244835	0.107196	8.78368e-14	cis	rs882732	1	14	95027722	A	0.247	0.667	7.7e-48	cis	rs5510	T	0.244835	0.107196	8.78368e-14	cis	rs10139745	0.87	14	95035374	A	0.221	0.5	8.7e-52	cis
LD78-beta	rs972317	G	0.116977	0.199461	3.27109e-10	cis	rs16971895	0.26	17	34386399	A	0.042	0.776	1.2e-12	cis	rs972317	G	0.116977	0.199461	3.27109e-10	cis	rs2015086	0.74	17	34391617	G	0.131	0.47	5.5e-27	cis
MIA	rs2607426	G	0.0640496	0.490652	3.95459e-34	cis	rs1455434	0.51	19	41257046	T	0.045	1.111	1.7e-28	cis	rs2607426	G	0.0640496	0.490652	3.95459e-34	cis	rs2604877	1	19	41275048	C	0.068	1.43	3.7e-150	cis
MIP-1a	rs972317	G	0.116667	0.347531	1.32991e-11	cis	rs9904601	0.99	17	34372006	A	0.117	0.571	1.2e-17	cis	rs972317	G	0.116667	0.347531	1.32991e-11	cis	rs712042	0.72	17	34392880	A	0.862	-0.72	1.9e-66	cis
NPS-PLA2	rs10732279	C	0.268595	0.384543	3.44025e-26	cis	rs17354650	0.3	1	20390322	T	0.281	0.356	1.7e-14	cis	rs10732279	C	0.268595	0.384543	3.44025e-26	cis	rs11573156	0.86	1	20306146	C	0.232	1.02	4.4e-233	cis
SAA	rs3740713	C	0.139875	0.81462	2.63314e-08	cis	rs16935432	0.98	11	18470487	A	0.143	0.516	1.9e-17	cis	rs7950019	G	0.371875	1.53484	4.80566e-45	cis	rs35179000	0.65	11	18290903	C	0.779	-1.25	1.20E-772	cis
sICAM-5	rs281440	G	0.23657	-0.302822	6.74506e-27	cis	rs5498	0.22	19	10395683	G	0.432	0.511	2.4e-32	cis	rs281440	G	0.23657	-0.302822	6.74506e-27	cis	rs281439	0.99	19	10400110	C	0.78	0.71	3.8e-104	cis
TSG-6	rs6715902	A	0.3375	0.181369	3.22859e-09	cis	rs289828	0.66	2	152137181	C	0.428	0.395	2.1e-21	cis	rs6715902	A	0.3375	0.181369	3.22859e-09	cis	rs289828	0.66	2	152137181	T	0.622	-0.55	8.4e-83	cis
TSP2	rs3763267	C	0.0869565	0.287332	5.65702e-08	cis	rs3763267	1	6	169571693	C	0.106	0.607	8.6e-19	cis	rs3763267	C	0.0869565	0.287332	5.65702e-08	cis	rs73043857	0.62	6	169624900	G	0.102	0.8	8.9e-70	cis
WFKN2	rs4586493	A	0.27686	0.177086	7.84006e-12	cis	rs3803884	0.83	17	48919039	C	0.311	0.563	1.4e-40	cis	rs4586493	A	0.27686	0.177086	7.84006e-12	cis	rs7225465	0.79	17	48916159	A	0.682	-0.65	6.2e-108	cis
* Diogenes pQTL SNP association results with pQTL SNP in LD in Suhre et al. pQTL study
** Diogenes pQTL SNP association results with pQTL SNP in LD in Sun et al. pQTL study
§ SNP in linkage disequilibrium (LD; r2 > 0.2) with Diogenes pQTL and identified as a pQTL for the same protein in Suhre et al. or Sun et al.
