# Supplementary material for: Protein quantitative trait locus study in obesity during weight-loss identifies a leptin regulator
Source: Nat Commun. 2017 Dec 12;8:2084. doi: 10.1038/s41467-017-02182-z (PMC5727191; doi:10.1038/s41467-017-02182-z)
Supplement: Supplementary file 8 — Supplementary Data 5 [file 41467_2017_2182_MOESM8_ESM.xlsx]

## Sheet: Supplementary Data 5
Supplementary Data 5. Proteins description.
Protein	Gene	Official full name	Summary	Link to obesity or obesity related traits
C1s	C1S	complement C1s	This gene encodes a serine protease, which is a major constituent of the human complement subcomponent C1. C1s associates with two other complement components C1r and C1q in order to yield the first component of the serum complement system. Defects in this gene are the cause of selective C1s deficiency. [provided by RefSeq, Mar 2009]	C1S was reported to be higher in omental fat from obese nondiabetic and diabetic patients than in lean subjects1
C7	C7	complement C7	This gene encodes a serum glycoprotein that forms a membrane attack complex together with complement components C5b, C6, C8, and C9 as part of the terminal complement pathway of the innate immune system. The protein encoded by this gene contains a cholesterol-dependent cytolysin/membrane attack complex/perforin-like (CDC/MACPF) domain and belongs to a large family of structurally related molecule…	C7 had 7-fold higher expression in omental compared with subcutaneous adipose tissue in obese men2
Haptoglobin Mixed Type	HP	haptoglobin	This gene encodes a preproprotein, which is processed to yield both alpha and beta chains, which subsequently combine as a tetramer to produce haptoglobin. Haptoglobin functions to bind free plasma hemoglobin, which allows degradative enzymes to gain access to the hemoglobin, while at the same time preventing loss of iron through the kidneys and protecting the kidneys from damage by hemoglobin. M…	Haptoglobin expression in white adipose tissue is increased in obesity in rodents3 and positively correlated with BMI in human4.
sE-Selectin	SELE	selectin E	The protein encoded by this gene is found in cytokine-stimulated endothelial cells and is thought to be responsible for the accumulation of blood leukocytes at sites of inflammation by mediating the adhesion of cells to the vascular lining. It exhibits structural features such as the presence of lectin- and EGF-like domains followed by short consensus repeat (SCR) domains that contain 6 conserved…	sE-selectin was positively correlated with obesity5 and especially with central obesity6. sE-selectin was significantly reduced in obese adolescent after a 2-wweks high-fiber, low-fat diet and daily exercises7.
TECK	CCL25	C-C motif chemokine ligand 25	̌This antimicrobial gene belongs to the subfamily of small cytokine CC genes. Cytokines are a family of secreted proteins involved in immunoregulatory and inflammatory processes. The CC cytokines are proteins characterized by two adjacent cysteines. The cytokine encoded by this gene displays chemotactic activity for dendritic cells, thymocytes, and activated macrophages but is inactive on periphe…	CCL25 was found differentially regulated between human obese subcutaneous and non-obese subcutaneous secretomes8.
IL-1 R AcP	IL1RAP	interleukin 1 receptor accessory protein	Interleukin 1 induces synthesis of acute phase and proinflammatory proteins during infection, tissue damage, or stress, by forming a complex at the cell membrane with an interleukin 1 receptor and an accessory protein. This gene encodes the interleukin 1 receptor accessory protein. The protein is a necessary part of the interleukin 1 receptor complex which initiates signalling events that result …	Plasma soluble, circulating form of IL1RAP (sIL1RAP) levels were reduced in obesity and can potentially act as biomarkers of obesity9.
TSG-6	TNFAIP6	TNF alpha induced protein 6	The protein encoded by this gene is a secretory protein that contains a hyaluronan-binding domain, and thus is a member of the hyaluronan-binding protein family. The hyaluronan-binding domain is known to be involved in extracellular matrix stability and cell migration. This protein has been shown to form a stable complex with inter-alpha-inhibitor (I alpha I), and thus enhance the serine protease…	TSG-6 gene may be involved in adipocyte differentiation and adipogenesis10.
TIG2	RARRES2	retinoic acid receptor responder 2	This gene encodes a secreted chemotactic protein that initiates chemotaxis via the ChemR23 G protein-coupled seven-transmembrane domain ligand. Expression of this gene is upregulated by the synthetic retinoid tazarotene and occurs in a wide variety of tissues. The active protein has several roles, including that as an adipokine and as an antimicrobial protein with activity against bacteria and fu…	TIG2 is an adipokine involved in the regulation of adipogenesis and adipocyte metabolism11. The protein plays an important role in obesity12.
ATS13	ADAMTS13	ADAM metallopeptidase with thrombospondin type 1 motif 13	This gene encodes a member of a family of proteins containing several distinct regions, including a metalloproteinase domain, a disintegrin-like domain, and a thrombospondin type 1 (TS) motif. The enzyme encoded by this gene specifically cleaves von Willebrand Factor (vWF). Defects in this gene are associated with thrombotic thrombocytopenic purpura. Alternative splicing results in multiple trans…	ADAMTS13 plasma levels correlate positively with BMI in mice13 and its synthesis is significantly increased in the liver of obese mice14
TSP2	THBS2	thrombospondin 2	The protein encoded by this gene belongs to the thrombospondin family. It is a disulfide-linked homotrimeric glycoprotein that mediates cell-to-cell and cell-to-matrix interactions. This protein has been shown to function as a potent inhibitor of tumor growth and angiogenesis. Studies of the mouse counterpart suggest that this protein may modulate the cell surface properties of mesenchymal cells …	TSP2 is an endogenous matricellular protein produced by MPC that inhibits adipocytes and decreases subcutaneous adiposity15. TSP2 is upregulated in gonadal adipose tissue of C57Bl/6 mice with nutritionally induced or genetically determined obesity16.
CATZ	CTSZ	cathepsin Z	The protein encoded by this gene is a lysosomal cysteine proteinase and member of the peptidase C1 family. It exhibits both carboxy-monopeptidase and carboxy-dipeptidase activities. The encoded protein has also been known as cathepsin X and cathepsin P. This gene is expressed ubiquitously in cancer cell lines and primary tumors and, like other members of this family, may be involved in tumorigene…	Increase expression of cathepsin Z has previously been observed in obesity17.
Carbonic anhydrase 6	CA6	carbonic anhydrase 6	The protein encoded by this gene is one of several isozymes of carbonic anhydrase. This protein is found only in salivary glands and saliva and protein may play a role in the reversible hydratation of carbon dioxide though its function in saliva is unknown. [provided by RefSeq, Jul 2008]	Gustin is a zinc-dependent enzyme genetically associated with individual ability to taste 6-n-propylthiouracil (PROP) which in turn is inversely related to BMI18.
WFKN2	WFIKKN2	WAP, follistatin/kazal, immunoglobulin, kunitz and netrin domain containing 2	The WFIKKN1 protein contains a WAP domain, follistatin domain, immunoglobulin domain, two tandem Kunitz domains, and an NTR domain. This gene encodes a WFIKKN1-related protein which has the same domain organization as the WFIKKN1 protein. The WAP-type, follistatin type, Kunitz-type, and NTR-type protease inhibitory domains may control the action of multiple types of proteases. [provided by RefSeq…	WFIKKN2 was found to bind and inhibit the activity of myostatin19 which has profound effects on metabolism and may promote the progression of obesity and diabetes20.
RET	RET	ret proto-oncogene	This gene, a member of the cadherin superfamily, encodes one of the receptor tyrosine kinases, which are cell-surface molecules that transduce signals for cell growth and differentiation. This gene plays a crucial role in neural crest development, and it can undergo oncogenic activation in vivo and in vitro by cytogenetic rearrangement. Mutations in this gene are associated with the disorders mul…	-
