# Supplementary material for: Protein quantitative trait locus study in obesity during weight-loss identifies a leptin regulator
Source: Nat Commun. 2017 Dec 12;8:2084. doi: 10.1038/s41467-017-02182-z (PMC5727191; doi:10.1038/s41467-017-02182-z)
Supplement: Supplementary file 9 — Supplementary Data 6 [file 41467_2017_2182_MOESM9_ESM.xlsx]

## Sheet: Supplementary Data 6
Supplementary Data 6. Comparison of baseline pQTL with Locke et al. (2015) GWAS results.
				pQTL results					Locke et al. (2015) GWAS results
SNP	Protein	Chromosome	bp	Minor Allele	Frequency	Coefficient	Pvalue	Regulation	Minor Allele	Frequency	Coefficient	Pvalue
rs4970922	ECM1	1	150458094	C	0.377066	0.109216	1.68735e-07	cis	C	0.3167	-0.0132	0.0005134
rs4971010	ECM1	1	150515021	A	0.380705	0.11238	5.5935e-08	cis	A	0.3	-0.0118	0.001901
rs11580810	ECM1	1	150407723	C	0.18595	0.13273	1.14874e-07	cis	C	0.2672	0.0116	0.01168
rs11582094	ECM1	1	150371394	T	0.143892	0.149059	6.66393e-08	cis	T	0.1271	0.0129	0.02878
rs509345	ECM1	1	150276022	G	0.462733	0.153262	1.68249e-14	cis	G	0.375	-0.0079	0.03275
rs1329428	Factor H	1	196702810	T	0.427083	0.0769052	4.9391e-16	cis	T	0.4083	0.0075	0.04842
rs4788597	Haptoglobin Mixed Type	16	72043039	T	0.359959	0.321417	1.66702e-09	cis	T	0.3417	0.0096	0.002172
rs8060878	Haptoglobin Mixed Type	16	72243624	G	0.445975	-0.328543	1.63563e-10	cis	G	0.4333	0.0089	0.003641
rs2000999	Haptoglobin Mixed Type	16	72108093	A	0.20021	-0.490532	3.22688e-15	cis	A	0.2083	0.009	0.0187
rs8043723	Haptoglobin Mixed Type	16	72248088	T	0.43737	-0.322238	2.33772e-10	cis	T	0.425	0.008	0.03527
rs7935013	MMP-2	11	467339	G	0.335404	0.0940927	1.51927e-07	trans	G	0.3	0.0084	0.0455
rs1891320	NPS-PLA2	1	20297111	T	0.278926	0.29263	1.5669e-16	cis	T	0.2417	-0.0077	0.02699
rs3802967*	SAA	11	18344064	C	0.496855	-1.01916	3.69838e-22	cis	T	0.3667	0.0082	0.03094
rs4150581*	SAA	11	18357270	G	0.50104	-1.01707	2.9869e-22	cis	A	0.3583	0.0079	0.03762
rs10282458	TIG2	7	150045302	A	0.249482	0.116758	2.11009e-10	cis	A	0.2333	-0.0114	0.006642
rs7806429	TIG2	7	150013393	C	0.27376	0.100707	1.11449e-08	cis	C	0.2417	-0.0104	0.01328
*Different minor alleles were observed between the two studies for 2 SNPs in linkage disequilibrium (rs3802967 and rs4150581). Using 1000 Genomes Project Phase 3 allele frequencies (via http://www.ensembl.org/), C and G allele frequencies were estimated to 0.54 for rs3802967 and rs4150581, close to 0.50 frequencies observed in our study.
