# Supplementary material for: Protein quantitative trait locus study in obesity during weight-loss identifies a leptin regulator
Source: Nat Commun. 2017 Dec 12;8:2084. doi: 10.1038/s41467-017-02182-z (PMC5727191; doi:10.1038/s41467-017-02182-z)
Supplement: Supplementary file 10 — Supplementary Data 7 [file 41467_2017_2182_MOESM10_ESM.xlsx]

## Sheet: Supplementary Data 7
Supplementary Data 7. Comparison of baseline pQTL with Locke et al. (2015) GWAS results.
SNP	Chromosome	Position	Allele	Frequency	Proxy SNP	r2	Protein	Coding Gene	Coefficient	SE	Pvalue	Corrected Pvalue	Regulation	Nearest Gene
rs1808579	18	21104888	T	0.470954	-	-	IL-15 Ra	IL15RA	0.0999208	0.0215511	3.54444e-06	0.000294189	trans	C18orf8
rs7899106	10	87410904	G	0.033195	-	-	Aurora kinase A	AURKA	0.525447	0.118982	1.0045e-05	0.000833735	trans	GRID1
rs17724992	19	18454825	G	0.236025	-	-	CD48	CD48	0.0703514	0.0165122	2.03906e-05	0.00169242	trans	PGPEP1
rs17024393	1	110154688	C	0.0301455	-	-	PAK7	PAK7	0.272991	0.0640744	2.03937e-05	0.00169268	trans	GNAT2
rs10733682	9	129460914	A	0.489518	-	-	kallikrein 12	KLK12	-0.121324	0.0292828	3.42501e-05	0.00284276	trans	LMX1B
rs6091540	20	51087862	T	0.217708	-	-	HVEM	TNFRSF14	0.139175	0.0339719	4.18956e-05	0.00347733	trans	ZFP64
rs17405819	8	76806584	C	0.296875	-	-	FGF-8A	FGF8	-0.174371	0.0444557	8.76923e-05	0.00727846	trans	HNF4G
rs4740619	9	15634326	C	0.460581	-	-	ARGI1	ARG1	0.0603438	0.0155492	0.000104096	0.00863997	trans	C9orf93
rs2075650	19	45395619	G	0.13843	-	-	CRP	CRP	-0.309301	0.0797855	0.000105903	0.00878995	trans	TOMM40
rs16851483	3	141275436	T	0.0596234	-	-	Eotaxin-2	CCL24	0.186395	0.0483935	0.000117319	0.00973748	trans	RASA2
rs2033732	8	85077686	C	0.267708	rs733594	0.913	NLGNX	NLGN4X	0.139078	0.0361105	0.00011742	0.00974586	trans	RALYL
rs7164727	15	73077742	T	0.340381	rs7176223	0.839	TMA	TPO	0.0839991	0.0220314	0.000137462	0.0114093	trans	LOC100287559
rs16951275	15	68077168	C	0.210581	-	-	annexin I	ANXA1	0.135731	0.0356969	0.000143345	0.0118976	trans	MAP2K5
rs12429545	13	54102206	A	0.134855	-	-	WISP-1	WISP1	0.153615	0.0404735	0.000147379	0.0122325	trans	OLFM4
rs7903146	10	114758349	T	0.295031	-	-	LY86	LY86	-0.0665367	0.0178777	0.000197825	0.0164195	trans	TCF7L2
rs11688816	2	63053048	G	0.492769	-	-	PPase	PPA1	-0.136837	0.0368423	0.000203903	0.0169239	trans	EHBP1
rs2121279	2	143043285	T	0.128692	-	-	PACAP-38	ADCYAP1	0.13898	0.0376601	0.000223922	0.0185855	trans	LRP1B
rs11030104	11	27672500	G	0.191023	rs4923463	1	MAPK5	MAPKAPK5	0.230335	0.0624961	0.000228167	0.0189379	trans	BDNF
rs2365389	3	61187680	G	0.390625	rs9844741	0.963	Lamin-B1	LMNB1	0.0763359	0.0207205	0.000229534	0.0190513	trans	FHIT
rs10132280	14	25947436	C	0.345114	rs11159347	0.93	SIRT2	SIRT2	-0.143901	0.0398096	0.000300645	0.0249535	trans	STXBP6
rs12016871	13	28017782	T	0.169792	rs9581854	1	Protein S	PROS1	0.0614025	0.0170441	0.000315097	0.0261531	trans	MTIF3
rs13078960	3	85807590	G	0.201883	-	-	TXD12	TXNDC12	-0.1055	0.0298394	0.00040684	0.0337677	trans	CADM2
rs2080454	16	49062590	C	0.333686	-	-	Granzyme B	GZMB	0.0737705	0.0210099	0.000446047	0.0370219	trans	CBLN1
rs12940622	17	78615571	A	0.397679	-	-	FGF-8B	FGF8	-0.0762962	0.0217829	0.000460782	0.0382449	trans	RPTOR
rs1558902	16	53803574	A	0.494792	-	-	PARC	CCL18	-0.109073	0.0312178	0.000475962	0.0395048	trans	FTO
rs543874	1	177889480	G	0.172269	-	-	ANGL3	ANGPTL3	0.0999647	0.0286932	0.000494139	0.0410135	trans	SEC16B
rs1928295	9	120378483	C	0.479296	-	-	BFL1	BCL2A1	-0.0592382	0.0171255	0.000542062	0.0449911	trans	TLR4
rs2176040	2	227092802	A	0.364669	-	-	MRC2	MRC2	-0.0569722	0.0164946	0.000552368	0.0458465	trans	LOC646736
rs11191560	10	104869038	C	0.0952381	-	-	LD78-beta	CCL3L1	0.115988	0.0336048	0.000557443	0.0462678	trans	NT5C2
rs3736485	15	51767087	T	0.493711	rs11636170	0.966	AIF1	AIF1	0.078888	0.0228782	0.00056438	0.0468435	trans	DMXL2
rs7243357	18	56883319	G	0.167017	-	-	FETUB	FETUB	-0.118979	0.0345397	0.000571671	0.0474487	trans	GRP
rs6567160	18	57839769	A	0.270186	rs571312	0.955	Myeloperoxidase	MPO	0.102488	0.0298944	0.000607306	0.0504064	trans	MC4R
rs2650492	16	28333411	A	0.309224	-	-	MASP3	MASP1	-0.0664347	0.0194271	0.000626916	0.052034	trans	SBK1
rs10938397	4	45182527	G	0.455115	-	-	LIGHT	TNFSF14	-0.111074	0.0326046	0.000657516	0.0545738	trans	GNPDA2
rs12885454	14	29744629	A	0.342105	rs8010624	1	sE-Selectin	SELE	-0.116423	0.0342928	0.000686339	0.0569661	trans	PRKD1
rs4787491	16	29998200	A	0.458071	rs4077410	0.967	Myoglobin	MB	-0.0832513	0.0246007	0.00071413	0.0592728	trans	INO80E
rs3817334	11	47650993	T	0.432573	-	-	FCRL3	FCRL3	0.0891711	0.0264254	0.000739645	0.0613905	trans	MTCH2
rs1516725	3	185824004	T	0.110526	-	-	CDC37	CDC37	0.187987	0.0560317	0.000793642	0.0658723	trans	ETV5
rs12401738	1	78446761	A	0.332285	-	-	SPTA2	SPTAN1	-0.125426	0.0373859	0.000793947	0.0658976	trans	FUBP1
rs13107325	4	103188709	T	0.0870021	-	-	Dynactin subunit 2	DCTN2	0.151646	0.0454093	0.000839169	0.069651	trans	SLC39A8
rs1016287	2	59305625	T	0.303758	-	-	IL22RA1	IL22RA1	0.127368	0.0381594	0.000844466	0.0700907	trans	FLJ30838
rs1000940	17	5283252	G	0.335417	-	-	PLCG1	PLCG1	0.0672039	0.0201672	0.000861181	0.0706168	trans	RABEP1
rs9374842	6	120185665	C	0.206004	-	-	DBNL	DBNL	-0.133177	0.03997	0.000862512	0.070726	trans	LOC285762
rs12286929	11	115022404	A	0.459375	-	-	IGFBP-1	IGFBP1	-0.187311	0.0565229	0.000920063	0.0763652	trans	CADM1
rs2820292	1	201790826	T	0.491701	rs1032524	1	CBG	SERPINA6	0.0923286	0.027922	0.000944147	0.0774201	trans	NAV1
rs10182181	2	25158008	C	0.471014	rs713586	1	Epithelial cell kinase	EPHA2	-0.0676501	0.0205215	0.000978832	0.0812431	trans	ADCY3
rs13201877	6	137672769	A	0.134096	rs13208481	0.901	FGF-19	FGF19	0.232765	0.070788	0.00100829	0.0836881	trans	IFNGR1
rs12566985	1	75002193	G	0.455301	-	-	Persephin	PSPN	-0.0718844	0.0219298	0.00104567	0.0867906	trans	FPGT
rs2287019	19	46202172	T	0.200624	-	-	LRP8	LRP8	-0.0760799	0.0232264	0.00105445	0.0864649	trans	QPCTL
rs11847697	14	30495417	T	0.0571726	rs28376729	1	DKK3	DKK3	-0.106721	0.0326155	0.00106754	0.0886058	trans	PRKD1
rs7138803	12	50247468	A	0.417708	-	-	PPIB	PPIB	0.0622589	0.019097	0.00111353	0.092423	trans	BCDIN3D
rs12446632	16	19935389	A	0.132017	-	-	CYTD	CST5	-0.191388	0.0594262	0.00127923	0.106176	trans	GPRC5B
rs3810291	19	47584699	C	0.279412	rs3745619	1	PSA2	PSMA2	-0.0642761	0.0200424	0.00134121	0.11132	trans	ZC3H4
rs17203016	2	208255518	G	0.160083	-	-	AMNLS	AMN	-0.121538	0.0380429	0.00139943	0.116153	trans	CREB1
rs6804842	3	25106437	A	0.40566	-	-	Plasmin	PLG	-0.0588944	0.0185306	0.00148179	0.122989	trans	RARB
rs2207139	6	50845490	G	0.161826	-	-	PGRP-S	PGLYRP1	0.29039	0.0915423	0.00151294	0.125574	trans	TFAP2B
rs6477694	9	111932342	C	0.364389	-	-	FN1.4	FN1	0.081279	0.0258316	0.00165242	0.137151	trans	EPB41L4B
rs492400	2	219381852	T	0.417708	rs537520	1	CYTD	CST5	0.135144	0.0429684	0.00165981	0.136104	trans	USP37
rs13191362	6	163033350	G	0.115866	-	-	TACI	TNFRSF13B	0.0728642	0.0233092	0.0017721	0.147084	trans	PARK2
rs4256980	11	8673939	C	0.36646	-	-	Tenascin	TNC	-0.0798228	0.0256609	0.00186656	0.154924	trans	TRIM66
rs9914578	17	2005136	G	0.177386	-	-	Cathepsin A	CTSA	0.13522	0.0436281	0.00193918	0.160952	trans	SMG6
rs3101336	1	72751185	T	0.341615	-	-	AURKB	AURKB	0.0720118	0.0232469	0.00195032	0.161877	trans	NEGR1
rs657452	1	49589847	A	0.36853	-	-	VEGF sR3	FLT4	0.0772202	0.0249538	0.00197129	0.163617	trans	AGBL4
rs2176598	11	43864278	T	0.255208	-	-	ERP29	ERP29	0.0727891	0.0235275	0.00197618	0.164023	trans	HSD17B12
rs1528435	2	181550962	C	0.407839	-	-	CD70	CD70	0.0491648	0.0159433	0.00204426	0.169674	trans	UBE2E3
rs2033529	6	40348653	G	0.294792	-	-	MMP-17	MMP17	-0.0576408	0.0187563	0.00211819	0.17581	trans	TDRG1
rs17001654	4	77096118	A	0.16632	rs17001561	1	TACI	TNFRSF13B	-0.0608796	0.0199333	0.00225687	0.185063	trans	SCARB2
rs1441264	13	79580919	G	0.373181	-	-	Coagulation Factor X	F10	-0.0391669	0.0128564	0.00231537	0.192176	trans	MIR548A2
rs2112347	5	75003056	G	0.355509	rs3797580	1	CKAP2	CKAP2	-0.0517926	0.0171348	0.00250568	0.207971	trans	POC5
rs13021737	2	632348	A	0.159044	-	-	Galectin-3	LGALS3	-0.0620322	0.0207526	0.0027978	0.232217	trans	TMEM18
rs7239883	18	40147671	G	0.419087	-	-	NUDC3	NUDCD3	-0.0973028	0.0325744	0.00281644	0.233765	trans	LOC284260
rs1460676	2	164577701	G	0.183884	rs6710146	1	Carbonic anhydrase III	CA3	-0.157453	0.053348	0.00316312	0.259376	trans	FIGN
rs3888190	16	28889486	A	0.426316	-	-	IL-2	IL2	-0.0690222	0.0237137	0.00360685	0.299369	trans	ATP2A1
rs2836754	21	40291740	T	0.369247	-	-	NKG2D	KLRK1	0.0983837	0.0339399	0.00374641	0.310952	trans	ETS2
rs205262	6	34563164	G	0.30083	-	-	NCK1	NCK1	-0.106684	0.0369606	0.00389661	0.319522	trans	C6orf106
rs758747	16	3627358	T	0.288703	-	-	Kallistatin	SERPINA4	0.0394969	0.0137254	0.00400642	0.328526	trans	NLRC3
rs10968576	9	28414339	G	0.28527	-	-	C1r	C1R	-0.0890314	0.0310341	0.00412005	0.341964	trans	LINGO2
rs9641123	7	93193242	T	0.400826	rs10464483	0.966	Endostatin	COL18A1	0.0452999	0.0158562	0.00427763	0.355043	trans	CALCR
rs11165643	1	96924097	C	0.408524	-	-	ILT-4	LILRB2	-0.0573348	0.020347	0.00483469	0.401279	trans	PTBP2
rs7599312	2	213413231	A	0.245322	-	-	JAM-B	JAM2	0.0433838	0.0154794	0.00506805	0.420648	trans	ERBB4
rs17094222	10	102396758	A	0.184486	rs17113301	0.898	IL-4 sR	IL4R	0.125637	0.0455422	0.00580342	0.481684	trans	HIF1AN
rs3849570	3	81792112	A	0.347046	rs3849570	1	HVEM	TNFRSF14	-0.0819914	0.0299771	0.00623543	0.511305	trans	GBE1
rs11057405	12	122781897	A	0.0757261	rs11057405	1	Protein S	PROS1	0.0644368	0.0244087	0.00829284	0.655134	trans	CLIP1
