# Supplementary material for: Protein quantitative trait locus study in obesity during weight-loss identifies a leptin regulator
Source: Nat Commun. 2017 Dec 12;8:2084. doi: 10.1038/s41467-017-02182-z (PMC5727191; doi:10.1038/s41467-017-02182-z)
Supplement: Supplementary file 11 — Supplementary Data 8 [file 41467_2017_2182_MOESM11_ESM.xlsx]

## Sheet: Supplementary Data 8
Supplementary Data 8. Comparison of baseline pQTL with Locke et al. (2015) GWAS results.
SNP	Chromosome	Position	Allele	Frequency	Proxy SNP	r2	Protein	Coding Gene	Coefficient	SE	Pvalue	Corrected Pvalue	Regulation	Nearest Gene
rs10132280	14	25947436	C	0.347107	rs11159347	0.93	NXPH1	NXPH1	-0.117248	0.0255175	4.3315e-06	0.000359515	trans	STXBP6
rs17094222	10	102396758	A	0.18815	rs17113301	0.898	HINT1	HINT1	-0.0648036	0.0152139	2.04895e-05	0.00170063	trans	HIF1AN
rs6804842	3	25106437	A	0.403926	-	-	IL-17	IL17A	0.0494693	0.0125791	8.40071e-05	0.00697259	trans	RARB
rs12885454	14	29744629	A	0.343487	rs8010624	1	Apo E	APOE	0.131164	0.0347105	0.000157589	0.0130799	trans	PRKD1
rs1516725	3	185824004	T	0.110063	-	-	BPI	BPI	0.278142	0.076184	0.000261292	0.0216872	trans	ETV5
rs10733682	9	129460914	A	0.489518	-	-	WISP-1	WISP1	0.130539	0.0357583	0.000261639	0.021716	trans	LMX1B
rs2112347	5	75003056	G	0.355372	rs3797580	1	IL-1 sR9	IL1RAPL2	0.0450212	0.0127107	0.000397134	0.0329621	trans	POC5
rs11057405	12	122781897	A	0.0757261	-	-	PAI-1	SERPINE1	0.324719	0.0918489	0.000407213	0.0337987	trans	CLIP1
rs11847697	14	30495417	T	0.0568182	rs28376729	1	TRAIL R4	TNFRSF10D	-0.130147	0.0368284	0.00040952	0.0339902	trans	PRKD1
rs12016871	13	28017782	T	0.169792	rs9581854	1	GDF-9	GDF9	0.0478252	0.0135481	0.000415521	0.0344882	trans	MTIF3
rs7903146	10	114758349	T	0.295031	-	-	IL-17 RC	IL17RC	-0.113658	0.0322462	0.000424	0.035192	trans	TCF7L2
rs16951275	15	68077168	C	0.210145	-	-	NADPH-P450 Oxidoreductase	POR	0.17844	0.0513707	0.000513582	0.0426273	trans	MAP2K5
rs492400	2	219381852	T	0.417012	rs537520	1	Dtk	TYRO3	-0.0580625	0.0167589	0.000531069	0.0440787	trans	USP37
rs17405819	8	76806584	C	0.297917	-	-	BMP-1	BMP1	-0.0801299	0.0232293	0.000561592	0.0466121	trans	HNF4G
rs2176040	2	227092802	A	0.365424	-	-	Afamin	AFM	0.0508347	0.0147958	0.000590936	0.0490477	trans	LOC646736
rs3849570	3	81792112	A	0.347689	-	-	SARP-2	SFRP1	-0.152444	0.0443983	0.00059575	0.0494472	trans	GBE1
rs3101336	1	72751185	T	0.341942	-	-	STX1a	STX1A	-0.0495792	0.0144639	0.000608543	0.0505091	trans	NEGR1
rs17724992	19	18454825	G	0.233954	-	-	AMHR2	AMHR2	-0.0468066	0.013694	0.000630769	0.0523538	trans	PGPEP1
rs7899106	10	87410904	G	0.0331263	-	-	PK3CG	PIK3CG	0.158637	0.0464297	0.000633817	0.0526068	trans	GRID1
rs11030104	11	27672500	G	0.191023	rs4923463	1	C1r	C1R	-0.0877233	0.0258384	0.000686085	0.0569451	trans	BDNF
rs13107325	4	103188709	T	0.0885417	-	-	LYVE1	LYVE1	0.13598	0.0403919	0.000761208	0.0631803	trans	SLC39A8
rs3810291	19	47584699	C	0.279412	rs3745619	1	IL-18 Rb	IL18RAP	0.0371677	0.0110645	0.000781732	0.0648838	trans	ZC3H4
rs9914578	17	2005136	G	0.177386	-	-	PTHrP	PTHLH	0.061087	0.0183049	0.000846315	0.0702441	trans	SMG6
rs1441264	13	79580919	G	0.373444	-	-	ARSB	ARSB	0.051697	0.0156767	0.000974778	0.0809066	trans	MIR548A2
rs6091540	20	51087862	T	0.218427	-	-	FGF-5	FGF5	0.0536985	0.0163053	0.000990132	0.082181	trans	ZFP64
rs2207139	6	50845490	G	0.161157	-	-	SEPR	FAP	-0.0623804	0.0189664	0.00100548	0.0834548	trans	TFAP2B
rs13191362	6	163033350	G	0.116667	-	-	CYTD	CST5	0.146437	0.0447938	0.00107879	0.0895396	trans	PARK2
rs7164727	15	73077742	T	0.338574	rs7176223	0.839	KI3L2	KIR3DL2	0.0599312	0.0183351	0.00108057	0.0896873	trans	LOC100287559
rs12446632	16	19935389	A	0.13278	-	-	Elafin	PI3	0.0983546	0.0301126	0.00108992	0.0904634	trans	GPRC5B
rs2080454	16	49062590	C	0.331933	-	-	IL-6	IL6	0.0799843	0.0245608	0.0011276	0.0935908	trans	CBLN1
rs3888190	16	28889486	A	0.426471	-	-	BMPR1A	BMPR1A	0.0634842	0.0195743	0.00118177	0.0980869	trans	ATP2A1
rs10968576	9	28414339	G	0.28527	-	-	Bone proteoglycan II	DCN	0.0635133	0.0196068	0.00119805	0.0994382	trans	LINGO2
rs3817334	11	47650993	T	0.433747	-	-	C3b	C3	-0.270628	0.0837661	0.00123461	0.102473	trans	MTCH2
rs9374842	6	120185665	C	0.206004	-	-	IGFBP-1	IGFBP1	0.182849	0.0567398	0.00127036	0.10544	trans	LOC285762
rs2365389	3	61187680	G	0.390041	rs9844741	0.963	GPC2	GPC2	0.0377702	0.0117712	0.00133341	0.110673	trans	FHIT
rs13078960	3	85807590	G	0.201461	-	-	CSF-1	CSF1	-0.0952435	0.0296983	0.00134108	0.11131	trans	CADM2
rs11165643	1	96924097	C	0.408524	-	-	SIRT2	SIRT2	0.0628183	0.0196378	0.00137979	0.114523	trans	PTBP2
rs1928295	9	120378483	C	0.480372	-	-	IP-10	CXCL10	-0.0807097	0.0257085	0.00169287	0.140508	trans	TLR4
rs17203016	2	208255518	G	0.160124	-	-	TBK1	TBK1	0.080415	0.0256523	0.0017197	0.142735	trans	CREB1
rs10182181	2	25158008	C	0.471014	rs713586	1	IL-13 Ra1	IL13RA1	0.0568134	0.0181317	0.00172813	0.143435	trans	ADCY3
rs7243357	18	56883319	G	0.167017	-	-	Desmoglein-1	DSG1	0.0667245	0.0213716	0.00179562	0.149036	trans	GRP
rs4740619	9	15634326	C	0.459711	-	-	Nucleoside diphosphate kinase A	NME1	0.11015	0.035446	0.00188657	0.156585	trans	C9orf93
rs17024393	1	110154688	C	0.0300207	-	-	BST1	BST1	0.19392	0.062438	0.00189768	0.157507	trans	GNAT2
rs657452	1	49589847	A	0.36853	-	-	Hemopexin	HPX	0.0565911	0.0183064	0.00199264	0.165389	trans	AGBL4
rs4256980	11	8673939	C	0.366736	-	-	sFRP-3	FRZB	0.0501765	0.0162704	0.00204292	0.169562	trans	TRIM66
rs2836754	21	40291740	T	0.36952	-	-	Ku70	XRCC6	0.0682857	0.0221451	0.0020454	0.169768	trans	ETS2
rs7599312	2	213413231	A	0.244813	-	-	carbonic anhydrase II	CA2	0.0544537	0.0177254	0.00212578	0.17644	trans	ERBB4
rs2287019	19	46202172	T	0.200624	-	-	PACAP-38	ADCYAP1	0.0581044	0.0190921	0.00233943	0.194173	trans	QPCTL
rs1808579	18	21104888	T	0.471074	-	-	PCSK9	PCSK9	0.0727446	0.0239175	0.00235419	0.195398	trans	C18orf8
rs9641123	7	93193242	T	0.400621	rs10464483	0.966	PGRP-S	PGLYRP1	-0.072737	0.023927	0.0023661	0.196386	trans	CALCR
rs6477694	9	111932342	C	0.364389	-	-	C6	C6	0.088442	0.029146	0.00240974	0.200008	trans	EPB41L4B
rs2121279	2	143043285	T	0.128392	-	-	TGM3	TGM3	-0.384569	0.12768	0.00259557	0.215432	trans	LRP1B
rs543874	1	177889480	G	0.171908	-	-	Angiogenin	ANG	0.0534904	0.0179347	0.00285887	0.237286	trans	SEC16B
rs2650492	16	28333411	A	0.309224	-	-	FCG2A/B	FCGR2A FCGR2B	0.0606371	0.0205213	0.0031283	0.259649	trans	SBK1
rs1016287	2	59305625	T	0.301471	-	-	Thrombin	F2	-0.118411	0.0401087	0.00315453	0.261826	trans	FLJ30838
rs2033732	8	85077686	C	0.268672	rs733594	0.913	CTACK	CCL27	-0.0441321	0.0150231	0.00330745	0.274518	trans	RALYL
rs12286929	11	115022404	A	0.459375	rs12286929	1	ARSB	ARSB	0.0436342	0.0149309	0.00347341	0.281346	trans	CADM1
rs205262	6	34563164	G	0.301242	-	-	iC3b	C3	0.111742	0.0385301	0.00373006	0.309595	trans	C6orf106
rs11191560	10	104869038	C	0.0952381	-	-	ENA-78	CXCL5	-0.0488683	0.0169558	0.00395028	0.327873	trans	NT5C2
rs16851483	3	141275436	T	0.0590062	-	-	Eotaxin	CCL11	0.120486	0.0418173	0.00396097	0.328761	trans	RASA2
rs12429545	13	54102206	A	0.134855	-	-	KI3L2	KIR3DL2	-0.0738831	0.0257507	0.00411561	0.33748	trans	OLFM4
rs2820292	1	201790826	T	0.491667	rs1032524	1	ULBP-1	ULBP1	-0.0405044	0.014142	0.00418166	0.347078	trans	NAV1
rs4787491	16	29998200	A	0.458071	rs4077410	0.967	IGF-II receptor	IGF2R	0.039782	0.013902	0.00421514	0.345641	trans	INO80E
rs7239883	18	40147671	G	0.418388	-	-	Caspase-10	CASP10	0.0454081	0.0158981	0.00428751	0.355863	trans	LOC284260
rs1000940	17	5283252	G	0.334025	-	-	PKC-D	PRKCD	0.0409975	0.0144058	0.00442859	0.367573	trans	RABEP1
rs12940622	17	78615571	A	0.397275	-	-	AN32B	ANP32B	-0.0480149	0.0170206	0.00478762	0.397372	trans	RPTOR
rs758747	16	3627358	T	0.288703	-	-	HNRPQ	SYNCRIP	0.0682551	0.0245363	0.00540577	0.448679	trans	NLRC3
rs2033529	6	40348653	G	0.294421	-	-	Histone H2A.z	H2AFZ	0.113818	0.0410424	0.00555112	0.460743	trans	TDRG1
rs11688816	2	63053048	G	0.492769	-	-	CK-MM	CKM	-0.096371	0.0349241	0.00579003	0.480572	trans	EHBP1
rs12401738	1	78446761	A	0.330898	-	-	ACTH	POMC	0.0481312	0.0174521	0.0058173	0.482836	trans	FUBP1
rs2075650	19	45395619	G	0.138716	-	-	JAML1	AMICA1	0.0518873	0.0188935	0.00602706	0.500246	trans	TOMM40
rs1528435	2	181550962	C	0.407368	-	-	Angiogenin	ANG	-0.0376608	0.0137602	0.00620156	0.508528	trans	UBE2E3
rs1460676	2	164577701	G	0.183884	rs6710146	1	GDF2	GDF2	-0.0647973	0.0242197	0.00746411	0.619521	trans	FIGN
rs2176598	11	43864278	T	0.255741	-	-	OX40 Ligand	TNFSF4	-0.0335292	0.01255	0.00754817	0.626498	trans	HSD17B12
rs7138803	12	50247468	A	0.419255	-	-	FGF-10	FGF10	0.0334979	0.0125973	0.00783395	0.650218	trans	BCDIN3D
rs6567160	18	57839769	A	0.269231	rs571312	0.955	ULBP-1	ULBP1	-0.0411795	0.0155482	0.00808493	0.662964	trans	MC4R
rs13201877	6	137672769	A	0.133333	rs13208481	0.901	COLEC12	COLEC12	0.0416458	0.0158111	0.00843938	0.700469	trans	IFNGR1
rs10938397	4	45182527	G	0.455208	-	-	MCP-3	CCL7	0.042462	0.0161474	0.00854724	0.700874	trans	GNPDA2
rs13021737	2	632348	A	0.159044	-	-	Factor I	CFI	0.0356374	0.0136711	0.00913989	0.758611	trans	TMEM18
rs12566985	1	75002193	G	0.454451	-	-	FGF-19	FGF19	0.132197	0.0516965	0.0105525	0.875857	trans	FPGT
rs3736485	15	51767087	T	0.493711	rs11636170	0.966	RAP	LRPAP1	-0.0521931	0.0204844	0.0108359	0.888544	trans	DMXL2
rs1558902	16	53803574	A	0.495842	-	-	SCGF-alpha	CLEC11A	-0.0424275	0.0170068	0.0126051	1	trans	FTO
rs17001654	4	77096118	A	0.165289	rs17001561	1	HSP 70	HSPA1A	0.070499	0.0282962	0.0127218	1	trans	SCARB2
